# Supplementary material for: Dietary interventions in skin ageing: a systematic review and meta-analysis
Source: J Physiol Anthropol. 2025 Oct 31;44:26. doi: 10.1186/s40101-025-00408-4 (PMC12577306; doi:10.1186/s40101-025-00408-4)
Supplement: Supplementary file 1 — Additional file 1: PRISMA 2020 for Abstracts Checklist. [file 40101_2025_408_MOESM1_ESM.xlsx]

## Sheet: Legends
Additional File	Table legend
Additional File 1	PRISMA 2020 for Abstracts Checklist

## Sheet: Addtional File 1
Section and Topic	Item #	Checklist item	Reported (Yes/No)
TITLE
Title	1	Identify the report as a systematic review.	Yes
BACKGROUND
Objectives	2	Provide an explicit statement of the main objective(s) or question(s) the review addresses.	Yes
METHODS
Eligibility criteria	3	Specify the inclusion and exclusion criteria for the review.	Yes
Information sources	4	Specify the information sources (e.g. databases, registers) used to identify studies and the date when each was last searched.	Yes
Risk of bias	5	Specify the methods used to assess risk of bias in the included studies.	Yes
Synthesis of results	6	Specify the methods used to present and synthesise results.	Yes
RESULTS
Included studies	7	Give the total number of included studies and participants and summarise relevant characteristics of studies.	Yes
Synthesis of results	8	Present results for main outcomes, preferably indicating the number of included studies and participants for each. If meta-analysis was done, report the summary estimate and confidence/credible interval. If comparing groups, indicate the direction of the effect (i.e. which group is favoured).	Yes
DISCUSSION
Limitations of evidence	9	Provide a brief summary of the limitations of the evidence included in the review (e.g. study risk of bias, inconsistency and imprecision).	Yes
Interpretation	10	Provide a general interpretation of the results and important implications.	Yes
OTHER
Funding	11	Specify the primary source of funding for the review.	Yes
Registration	12	Provide the register name and registration number.	NA
From: Page MJ, McKenzie JE, Bossuyt PM, Boutron I, Hoffmann TC, Mulrow CD, et al. The PRISMA 2020 statement: an updated guideline for reporting systematic reviews. BMJ 2021;372:n71. doi: 10.1136/bmj.n71. This work is licensed under CC BY 4.0. To view a copy of this license, visit https://creativecommons.org/licenses/by/4.0/
