# Supplementary material for: Dietary interventions in skin ageing: a systematic review and meta-analysis
Source: J Physiol Anthropol. 2025 Oct 31;44:26. doi: 10.1186/s40101-025-00408-4 (PMC12577306; doi:10.1186/s40101-025-00408-4)
Supplement: Supplementary file 3 — Additional file 3: Summary of dietary intervention studies included in the meta-analysis, alongside their categorisation into dietary groups. Each entry details the original study’s authorship, year, intervention, and the diet category assigned for analysis. Justifications for diet groupings are provided, including the rationale, source, and full citation of the supporting literature used to classify the intervention. [file 40101_2025_408_MOESM3_ESM.xlsx]

## Sheet: Legends
Additional File	Table legend
Additional File 3	Summary of dietary intervention studies included in the meta-analysis, alongside their categorisation into dietary groups. Each entry details the original study’s authorship, year, intervention, and the diet category assigned for analysis. Justifications for diet groupings are provided, including the rationale, source, and full citation of the supporting literature used to classify the interventi…

## Sheet: Addtional File 3
Data available in the literature				The diet groupings used in this meta-analysis
Author	Year	Study Name	Dietary intervention	Diet category	Justification	Source of the justification	Name of the paper doing the justification	In-text citation of the paper doing the justification	Full citation of the paper doing the justification
Aust et al.	2005	Supplementation with tomato-based products increases lycopene, phytofluene, and phytoene levels in human serum and protects against UV-light-induced erythema	Two soft gel capsules containing tomato extract (each contains 4.9 mg lycopene, 0.4 mg phytofluene, 0.5 mg phytoene	Carotenoids	This tomato extract delivers lycopene alongside phytofluene and phytoene, all of which are carotenoid pigments.	https://pubmed.ncbi.nlm.nih.gov/35453480/	Carotenoids: Dietary Sources, Extraction, Encapsulation, Bioavailability, and Health Benefits-A Review of Recent Advancements	Saini et al., 2022	Saini RK, Prasad P, Lokesh V, et al. Carotenoids: Dietary Sources, Extraction, Encapsulation, Bioavailability, and Health Benefits—A Review of Recent Advancements. Antioxidants. 2022;11(4). doi:10.3390/antiox11040795
Fam et al.	2020	Prospective evaluation of mango fruit intake on facial wrinkles and erythema in postmenopausal women: a randomized clinical pilot study	250g of Ataulfo Mangos	Carotenoids	Ataulfo mangoes provide high levels of β-carotene and other carotenoid pigments that protect against photo-oxidative damage.	https://www.sciencedirect.com/science/article/abs/pii/S0308814621006038	Peptidomics of an industrial gluten-free barley malt beer and its non-gluten-free counterpart: Characterisation and immunogenicity	Watson et al., 2021	Watson HG, Decloedt AI, Hemeryck LY, Van Landschoot A, Prenni J. Peptidomics of an industrial gluten-free barley malt beer and its non-gluten-free counterpart: Characterisation and immunogenicity. Food Chem. 2021;355(March):129597. doi:10.1016/j.foodchem.2021.129597
Garmyn et al.	1995	Effect of beta-carotene supplementation on the human sunburn reaction	120mg of beta-carotene	Carotenoids	Beta-carotene is a dietary carotenoid that serves as a vitamin A precursor and antioxidant.	https://pubmed.ncbi.nlm.nih.gov/8635686/	Beta-carotene, carotenoids, and disease prevention in humans	Mayne, 1996	Mayne ST. Beta-carotene, carotenoids, and disease prevention in humans. FASEB J. 1996;10(7):690-701.
Heinrich et al.	2003	Supplementation with beta-carotene or a similar amount of mixed carotenoids protects humans from UV-induced erythema	8mg of beta-carotene + 8mg lycopene + 8mg lutein/day	Carotenoids	The equal mix of β-carotene, lycopene and lutein provides multiple dietary carotenoids known for antioxidant and photoprotective effects.	https://pubmed.ncbi.nlm.nih.gov/17914160/	Carotenoids and flavonoids contribute to nutritional protection against skin damage from sunlight	Stahl and Sies, 2007	Stahl W, Sies H. Carotenoids and flavonoids contribute to nutritional protection against skin damage from sunlight. Mol Biotechnol. 2007;37(1):26-30. doi:10.1007/s12033-007-0051-z
Heinrich et al.	2003	Supplementation with beta-carotene or a similar amount of mixed carotenoids protects humans from UV-induced erythema	24mg of beta-carotene/day	Carotenoids	Beta-carotene is a carotenoid, a pigment with antioxidant properties and provitamin A activity.	https://pubmed.ncbi.nlm.nih.gov/8635686/	Beta-carotene, carotenoids, and disease prevention in humans	Mayne, 1996	Mayne ST. Beta-carotene, carotenoids, and disease prevention in humans. FASEB J. 1996;10(7):690-701.
Ito et al.	2018	The protective role of astaxanthin for UV-induced skin deterioration in healthy people—a randomized, double-blind, placebo-controlled trial	4 mg of astaxanthin	Carotenoids	Astaxanthin is a xanthophyll carotenoid pigment with potent antioxidant and photoprotective functions.	https://pmc.ncbi.nlm.nih.gov/articles/PMC5946307/	Astaxanthin in Skin Health, Repair, and Disease: A Comprehensive Review	Davinelli, Nielsen, and Scapagnini, 2018	Davinelli S, Nielsen ME, Scapagnini G. Astaxanthin in skin health, repair, and disease: A comprehensive review. Nutrients. 2018;10(4):1-12. doi:10.3390/nu10040522
Stahl et al.	2000	Carotenoids and carotenoids plus vitamin E protect against ultraviolet light-induced erythema in humans	25 mg carotenoids and 335 mg (500 IU) RRR-a-tocopherol (active form of vitamin E) per day	Carotenoids	The mixed carotenoids serve as potent antioxidants and have photoprotective functions.	https://pubmed.ncbi.nlm.nih.gov/31100970/	Skin Carotenoids in Public Health and Nutricosmetics: The Emerging Roles and Applications of the UV Radiation-Absorbing Colourless Carotenoids Phytoene and Phytofluene	Meléndez-Martínez, Stinco, and Mapelli-Brahm, 2019	Meléndez-Martínez AJ, Stinco CM, Mapelli-Brahm P. Skin Carotenoids in Public Health and Nutricosmetics: The Emerging Roles and Applications of the UV Radiation-Absorbing Colourless Carotenoids Phytoene and Phytofluene. Vol 11.; 2019. doi:10.3390/nu11051093
Stahl et al.	2001	Dietary tomato paste protects against ultraviolet light-induced erythema in humans	40g of tomato paste (~16mg/d of lycopene)	Carotenoids	The lycopene content in tomato paste is a classic dietary carotenoid known for quenching singlet oxygen and protecting against photo-oxidative damage.	https://www.sciencedirect.com/science/article/abs/pii/S0003986196905251	Lycopene: A Biologically Important Carotenoid for Humans?	Stahl and Sies, 1996	Stahl W, Sies H. Lycopene: A Biologically Important Carotenoid for Humans? Arch Biochem Biophys. 1996;336(1):1-9. doi:10.1006/abbi.1996.0525
Wood et al.	2017	Protective effects of a novel nutritional and phytonutrient blend on ultraviolet radiation-induced skin damage and inflammatory response through aging defense mechanisms	4 capsules of supplement / day (contain EPA + DHA from ultra-pure fish oil concentrate, resveratrol, quercetin, purple corn, rosemary leaf extract, citrus bioflavonoids, coenzyme Q10, alpha lipoic acid, astaxanthin, lycopene, lutein, vitamin D3, vitamin K2, d-limonene	Carotenoids	This supplement blend includes astaxanthin alongside lycopene and lutein, all of which are carotenoid pigments with potent antioxidant activity.	https://pubmed.ncbi.nlm.nih.gov/10775364/	Antioxidant activities of astaxanthin and related carotenoids	Naguib, 2000	Naguib YMA. Antioxidant activities of astaxanthin and related carotenoids. J Agric Food Chem. 2000;48(4):1150-1154. doi:10.1021/jf991106k
Aguirre et al.	2017	Beneficial effects of oral supplementation with Ovoderm on human skin physiology: two pilot studies	300mg of ovoderm (egg membranes from eggshells)	Collagen	Ovoderm is derived from egg-membrane collagen (type I), supplying peptides that integrate directly into the dermal matrix.	https://www.sciencedirect.com/science/article/pii/S1756464625000556	Effects of Oral supplementation with eggshell membrane (Ovoderm®-AS) on skin health: A randomized, double-blind, placebo-controlled trial	Park et al., 2025	Park M, Won K, Lee JH, et al. Effects of Oral supplementation with eggshell membrane (Ovoderm®-AS) on skin health: A randomized, double-blind, placebo-controlled trial. J Funct Foods. 2025;127(January):106713. doi:10.1016/j.jff.2025.106713
Bolke et al.	2019	A collagen supplement improves skin hydration, elasticity, roughness, and density: results of a randomized, placebo-controlled, blind study	2.5 g collagen peptides, 666 mg acerola fruit extract, 80 mg vitamin C, 3 mg zinc, 2.3 mg vitamin E, and 50 µg biotin	Collagen	This formulation delivers 2.5 g of collagen peptides, which directly supply the amino-acid building blocks for dermal matrix repair and renewal. The added vitamin C, zinc, vitamin E and biotin support collagen synthesis.	https://pubmed.ncbi.nlm.nih.gov/24131075/	Effects of collagen tripeptide supplement on skin properties: a prospective, randomized, controlled study	Choi et al., 2014	Choi SY, Ko EJ, Lee YH, et al. Effects of collagen tripeptide supplement on skin properties: A prospective, randomized, controlled study. J Cosmet Laser Ther. 2014;16(3):132-137. doi:10.3109/14764172.2013.854119
D. U. Kim et al.	2018	Oral intake of low-molecular-weight collagen peptide improves hydration, elasticity, and wrinkling in human skin: a randomized, double-blind, placebo-controlled study	1000mg of low molecular weight collagen peptide (>15% tripeptide content including 3% Gly-Pro-Hyp)	Collagen	The low-molecular-weight collagen peptides (>15% tripeptide content) deliver sequences that integrate into dermal collagen networks.	https://pubmed.ncbi.nlm.nih.gov/23949208/	Oral supplementation of specific collagen peptides has beneficial effects on human skin physiology: a double-blind, placebo-controlled study	Proksch et al., 2013	Proksch E, Segger D, Degwert J, Schunck M, Zague V, Oesser S. Oral supplementation of specific collagen peptides has beneficial effects on human skin physiology: A double-blind, placebo-controlled study. Skin Pharmacol Physiol. 2013;27(1):47-55. doi:10.1159/000351376
De Luca et al.	2016	Skin antiageing and systemic redox effects of supplementation with marine collagen peptides and plant-derived antioxidants: a single-blind case-control clinical study	2 capsules of CELLERGEN/day (contain marine collagen peptides + plant derived antioxidants = grape skin extract, coenzyme Q10, luteolin, selenium)	Collagen	CELLERGEN’s marine collagen peptides deliver specific di- and tri-peptides that stimulate dermal repair.	https://pmc.ncbi.nlm.nih.gov/articles/PMC4745978/	Skin Antiageing and Systemic Redox Effects of Supplementation with Marine Collagen Peptides and Plant-Derived Antioxidants: A Single-Blind Case-Control Clinical Study	De Luca et al., 2016	De Luca C, Mikhal’Chik E V., Suprun M V., Papacharalambous M, Truhanov AI, Korkina LG. Skin antiageing and systemic Redox effects of supplementation with marine collagen peptides and plant-derived antioxidants: A single-blind case-control clinical study. Oxid Med Cell Longev. 2016;2016. doi:10.1155/2016/4389410
Genovese et al.	2017	An insight into the changes in skin texture and properties following dietary intervention with a nutricosmeceutical containing a blend of collagen bioactive peptides and antioxidants	50mL of Gold Collagen (hydrolyzed collagen type I (5,000 mg), hyaluronic acid, borage oil and N-acetylglucosamine)	Collagen	The primary active ingredient is hydrolysed collagen type I, which is a major structural protein in the skin. Supplementation with hydrolysed collagen has been shown to improve skin elasticity, hydration, and reduce wrinkles. Additionally, hyaluronic acid contributes to skin hydration, and borage oil provides gamma-linolenic acid, an omega-6 fatty acid beneficial for skin health.	https://collagino.com/wp-content/uploads/2020/05/JMedNutrNutraceut4147-3667124_101111-1.pdf	Effects of a nutritional supplement containing collagen peptides on skin elasticity, hydration and wrinkles	Sibilla and Borumand, 2015	Sibilla S, Borumand M. Effects of a nutritional supplement containing collagen peptides on skin elasticity, hydration and wrinkles. J Med Nutr Nutraceuticals. 2015;4(1):47. doi:10.4103/2278-019x.146161
H. M. Kim et al.	2022	Anti-wrinkle efficacy of edible bird's nest extract: a randomized, double-blind, placebo-controlled, comparative study	Edible Bird's Nest extract (20mg of hydrolyzed swiftlet nest extract)	Collagen	Edible Bird’s Nest extract is rich in hydrolysed glycoproteins, including collagen-like peptides, which promote extracellular matrix integrity.	https://www.frontiersin.org/journals/pharmacology/articles/10.3389/fphar.2021.626233/full	Edible Bird’s Nest: The Functional Values of the Prized Animal-Based Bioproduct From Southeast Asia–A Review	Lee et al., 2021	Lee TH, Wani WA, Lee CH, et al. Edible Bird’s Nest: The Functional Values of the Prized Animal-Based Bioproduct From Southeast Asia–A Review. Front Pharmacol. 2021;12(April):1-16. doi:10.3389/fphar.2021.626233
Inoue et al.	2016	Ingestion of bioactive collagen hydrolysates enhance facial skin moisture and elasticity and reduce facial ageing signs in a randomised double-blind placebo-controlled clinical study	2g/kg of collagen hydrolysate	Collagen	Collagen hydrolysate delivers skin-active peptides that improve dermal matrix density and elasticity.	https://pubmed.ncbi.nlm.nih.gov/31627309/	A Collagen Supplement Improves Skin Hydration, Elasticity, Roughness, and Density: Results of a Randomized, Placebo-Controlled, Blind Study	Bolke et al., 2019	Bolke L, Schlippe G, Gerß J, Voss W. A collagen supplement improves skin hydration, elasticity, roughness, and density: Results of a randomized, placebo-controlled, blind study. Nutrients. 2019;11(10):7-11. doi:10.3390/nu11102494
Jung et al.	2021	Oral intake of enzymatically decomposed AP collagen peptides improves skin moisture and ceramide and natural moisturizing factor contents in the stratum corneum	1000mg of enzymatically decomposed AP collagen peptides	Collagen	Enzymatically decomposed AP collagen peptides provide skin-specific tripeptides that stimulate fibroblast proliferation.	https://pmc.ncbi.nlm.nih.gov/articles/PMC11640598/	Strategies to Improve Hydrolysis Efficiency of Fish Skin Collagen: Study on ACE Inhibitory Activity and Fibroblast Proliferation Activity	Chang et al., 2024	Chang C, Ma Y, Yang Y, Su Y, Gu L, Li J. Strategies to Improve Hydrolysis Efficiency of Fish Skin Collagen: Study on ACE Inhibitory Activity and Fibroblast Proliferation Activity. Foods. 2024;13(23):1-15. doi:10.3390/foods13233869
Kawada et al.	2015	Ingestion of hyaluronans (molecular weights 800 K and 300 K) improves dry skin conditions: a randomized, double blind, controlled study	120g of oral hyaluronans of molecular weight 300K hyaluronans	Collagen	Low-molecular-weight hyaluronan (300 kDa) is a glycosaminoglycan that, like, collagen, are important components of the extracellular matrix. Hyaluronans deeply hydrate the dermis and enhances skin viscoelasticity through moisture retention.	https://pubmed.ncbi.nlm.nih.gov/29949889/	Oral Intake of Low-Molecular-Weight Collagen Peptide Improves Hydration, Elasticity, and Wrinkling in Human Skin: A Randomized, Double-Blind, Placebo-Controlled Study	Kim et al., 2018	Kim DU, Chung HC, Choi J, Sakai Y, Lee BY. Oral intake of low-molecular-weight collagen peptide improves hydration, elasticity, and wrinkling in human skin: A randomized, double-blind, placebo-controlled study. Nutrients. 2018;10(7). doi:10.3390/nu10070826
Kawada et al.	2015	Ingestion of hyaluronans (molecular weights 800 K and 300 K) improves dry skin conditions: a randomized, double blind, controlled study	120g of oral hyaluronans of molecular weight 800K hyaluronans	Collagen	High-molecular-weight hyaluronan (800 kDa) is a glycosaminoglycan that, like, collagen, are important components of the extracellular matrix. Hyaluronans support extracellular matrix resilience and reduces wrinkle depth by maintaining intercellular moisture.	https://pmc.ncbi.nlm.nih.gov/articles/PMC10661223/	Oral administration of hyaluronic acid to improve skin conditions via a randomized double‐blind clinical test	Gao et al., 2023	Gao YR, Wang RP, Zhang L, et al. Oral administration of hyaluronic acid to improve skin conditions via a randomized double-blind clinical test. Ski Res Technol. 2023;29(11):1-7. doi:10.1111/srt.13531
Lee et al.	2023	Oral intake of collagen peptide NS improves hydration, elasticity, desquamation, and wrinkling in human skin: a randomized, double-blinded, placebo-controlled study	3300mg tablet containing 1650mg of collagen peptide NS containing dipeptides, including Gly-Pro and Pro-Hyp	Collagen	This tablet’s collagen peptide NS supplies Gly-Pro and Pro-Hyp dipeptides that are directly utilised in dermal matrix synthesis.	https://pubmed.ncbi.nlm.nih.gov/29949889/	Oral Intake of Low-Molecular-Weight Collagen Peptide Improves Hydration, Elasticity, and Wrinkling in Human Skin: A Randomized, Double-Blind, Placebo-Controlled Study	Kim et al., 2018	Kim DU, Chung HC, Choi J, Sakai Y, Lee BY. Oral intake of low-molecular-weight collagen peptide improves hydration, elasticity, and wrinkling in human skin: A randomized, double-blind, placebo-controlled study. Nutrients. 2018;10(7). doi:10.3390/nu10070826
Matsumoto et al.	2006	Clinical effects of fish type I collagen hydrolysate on skin properties	7g test sample containing 5g of fish type I collagen hydrolysate	Collagen	Fish type I collagen hydrolysate generates di- and tri-peptides that directly enhance dermal collagen synthesis.	https://pmc.ncbi.nlm.nih.gov/articles/PMC5983275/	Effect of Fish Collagen Hydrolysates on Type I Collagen mRNA Levels of Human Dermal Fibroblast Culture	Sanchez et al., 2018	Sanchez A, Blanco M, Correa B, Perez-Martin RI, Sotelo CG. Effect of fish collagen hydrolysates on type i collagen mRNA levels of human dermal fibroblast culture. Mar Drugs. 2018;16(5). doi:10.3390/md16050144
Motwani et al.	2020	Efficacy of a collagen hydrolysate and antioxidants-containing nutraceutical on metrics of skin health in Indian women	NCA contains 5g of fish collagen peptides	Collagen	Fish collagen peptides supply di- and tri-peptides that directly stimulate dermal fibroblast activity, dermal matrix remodelling, and boost collagen synthesis in vivo.	https://onlinelibrary.wiley.com/doi/full/10.1111/jocd.16500	The evidence from in vitro primary fibroblasts and a randomized, double-blind, placebo-controlled clinical trial of tuna collagen peptides intake on skin health	Morakul et al., 2024	Morakul B, Teeranachaideekul V, Wongrakpanich A, Leanpolchareanchai J. The evidence from in vitro primary fibroblasts and a randomized, double-blind, placebo-controlled clinical trial of tuna collagen peptides intake on skin health. J Cosmet Dermatol. 2024;(June):4255-4267. doi:10.1111/jocd.16500
Proksch et al.	2014	Oral intake of specific bioactive collagen peptides reduces skin wrinkles and increases dermal matrix synthesis	2.5 g of bioactive collagen peptides	Collagen	Bioactive collagen peptides are engineered to contain high levels of Gly-Pro-Hyp sequences that up-regulate collagen biosynthesis.	https://pubmed.ncbi.nlm.nih.gov/23949208/	Oral supplementation of specific collagen peptides has beneficial effects on human skin physiology: a double-blind, placebo-controlled study	Proksch et al., 2013	Proksch E, Segger D, Degwert J, Schunck M, Zague V, Oesser S. Oral supplementation of specific collagen peptides has beneficial effects on human skin physiology: A double-blind, placebo-controlled study. Skin Pharmacol Physiol. 2013;27(1):47-55. doi:10.1159/000351376
Sangsuwan & Asawanonda	2021	Four-weeks daily intake of oral collagen hydrolysate results in improved skin elasticity, especially in sun-exposed areas: a randomized, double-blind, placebo-controlled trial	5g of collagen hydrolysate/day	Collagen	Collagen hydrolysate delivers bioactive di- and tri-peptides shown to stimulate fibroblast activity and upregulate type-I collagen gene expression in human skin fibroblasts, thereby improving elasticity and reducing wrinkles.	https://pubmed.ncbi.nlm.nih.gov/38192916/	Exploring the Impact of Hydrolyzed Collagen Oral Supplementation on Skin Rejuvenation: A Systematic Review and Meta-Analysis	Dewi et al., 2023	Dewi DAR, Arimuko A, Norawati L, et al. Exploring the Impact of Hydrolyzed Collagen Oral Supplementation on Skin Rejuvenation: A Systematic Review and Meta-Analysis. Cureus. 2023;15(12):1-17. doi:10.7759/cureus.50231
Stephens et al.	2016	A randomized, double-blind, placebo-controlled clinical trial evaluating an oral anti-aging skin care supplement for treating photodamaged skin	Two tablets of Imedeen Derma One (Imedeen marine complex, vitamin C and zinc) / day	Collagen	Imedeen Derma One’s marine complex is rich in fish-derived proteins and polysaccharides that act as collagen analogues in stimulating dermal matrix production.	https://pubmed.ncbi.nlm.nih.gov/27462385/	A Randomized, Double-blind, Placebo-controlled Clinical Trial Evaluating an Oral Anti-aging Skin Care Supplement for Treating Photodamaged Skin	Stephens et al., 2016	Stephens TJ, Sigler ML, Hino PD, Moigne ALE, Dispensa L. A Randomized, Double-blind, Placebo-controlled Clinical Trial Evaluating an Oral Anti-aging Skin Care Supplement for Treating Photodamaged Skin. Clin Aesthetic Dermatology. 2016;9(4):25-32.
Sugihara et al.	2015	Clinical effects of ingesting collagen hydrolysate on facial skin properties	2.5g of collagen hydrolysate (contains dipeptides Pro-Hyp and Hyp-Gly)	Collagen	This collagen hydrolysate delivers Pro-Hyp and Hyp-Gly dipeptides known to up-regulate dermal collagen production.	https://pubmed.ncbi.nlm.nih.gov/29949889/	Oral Intake of Low-Molecular-Weight Collagen Peptide Improves Hydration, Elasticity, and Wrinkling in Human Skin: A Randomized, Double-Blind, Placebo-Controlled Study	Kim et al., 2018	Kim DU, Chung HC, Choi J, Sakai Y, Lee BY. Oral intake of low-molecular-weight collagen peptide improves hydration, elasticity, and wrinkling in human skin: A randomized, double-blind, placebo-controlled study. Nutrients. 2018;10(7). doi:10.3390/nu10070826
Thom et al.	2005	A randomized, double-blind, placebo-controlled study on the clinical efficacy of oral treatment with Dermavite on ageing symptoms of the skin	Two tablets of Dermavite/day (marine proteins, α-lipoic acid, pine bark extract, vitamins and minerals)	Collagen	Dermavite contains marine proteins, which are sources of collagen peptides that support skin structure and elasticity. The inclusion of α-lipoic acid and pine bark extract provides antioxidant benefits, while vitamins and minerals support overall skin health.	https://link.springer.com/article/10.1007/s11745-006-0982-3	Supplementation with a pine bark extract rich in polyphenols increases plasma antioxidant capacity and alters the plasma lipoprotein profile	Devaraj et al., 2002	Devaraj S, Vega-López S, Kaul N, Schönlau F, Rohdewald P, Jialal I. Supplementation with a pine bark extract rich in polyphenols increases plasma antioxidant capacity and alters the plasma lipoprotein profile. Lipids. 2002;37(10):931-934. doi:10.1007/s11745-006-0982-3
Brosche & Platt	2000	Effect of borage oil consumption on fatty acid metabolism, transepidermal water loss and skin parameters in elderly people	720mg or 1360mg of gamma-linolenic acid-rich seed oil of borage	Lipids and fatty acids	Borage seed oil supplies high doses of the essential fatty acid, γ-linolenic acid. This is an omega-6 polyunsaturated fatty acid known to improve skin barrier function and reduce transepidermal water loss.	https://pubmed.ncbi.nlm.nih.gov/22123240/	Dietary supplementation of gamma-linolenic acid improves skin parameters in subjects with dry skin and mild atopic dermatitis	Kawamura et al., 2011	Kawamura A, Ooyama K, Kojima K, et al. Dietary supplementation of gamma-linolenic acid improves skin parameters in subjects with dry skin and mild atopic dermatitis. J Oleo Sci. 2011;60(12):597-607. doi:10.5650/jos.60.597
Chan et al.	2024	The impact of oral sea-buckthorn oil on skin, blood markers, ocular, and vaginal health: a randomized control trial	One capsule of soft sea buckthorn oil capsules/day (1g)	Lipids and fatty acids	Sea buckthorn oil capsules supply palmitoleic, linoleic and linolenic acids that integrate into skin lipids.	https://pmc.ncbi.nlm.nih.gov/articles/PMC6589177/	The impact of sea buckthorn oil fatty acids on human health	Marsiñach and Cuenca, 2019	Marsiñach MS, Cuenca AP. The impact of sea buckthorn oil fatty acids on human health. Lipids Health Dis. 2019;18(1):1-11. doi:10.1186/s12944-019-1065-9
De Spirt et al.	2008 (Borage Oil)	Intervention with flaxseed and borage oil supplements modulates skin condition in women	2.2g of linoleic acid and gamma-linolenic acid (10mg/d of tocopherol)	Lipids and fatty acids	This formulation provides linoleic acid and γ-linolenic acid, both essential polyunsaturated fatty acids for epidermal barrier integrity and anti-inflammatory effects in skin.	https://pubmed.ncbi.nlm.nih.gov/22123240/	Dietary supplementation of gamma-linolenic acid improves skin parameters in subjects with dry skin and mild atopic dermatitis	Kawamura et al., 2011	Kawamura A, Ooyama K, Kojima K, et al. Dietary supplementation of gamma-linolenic acid improves skin parameters in subjects with dry skin and mild atopic dermatitis. J Oleo Sci. 2011;60(12):597-607. doi:10.5650/jos.60.597
De Spirt et al.	2008 (Borage Oil)	Intervention with flaxseed and borage oil supplements modulates skin condition in women	2.2g total fatty acids/d with a-linolenic acid and linoleic acid (10mg/d of tocopherol)	Lipids and fatty acids	The combination of α-linolenic acid (ω-3) and linoleic acid (ω-6) directly supplies essential polyunsaturated fatty acids that regulate skin barrier homeostasis and reduce oxidative stress.	https://pubmed.ncbi.nlm.nih.gov/22123240/	Dietary supplementation of gamma-linolenic acid improves skin parameters in subjects with dry skin and mild atopic dermatitis	Kawamura et al., 2011	Kawamura A, Ooyama K, Kojima K, et al. Dietary supplementation of gamma-linolenic acid improves skin parameters in subjects with dry skin and mild atopic dermatitis. J Oleo Sci. 2011;60(12):597-607. doi:10.5650/jos.60.597
Fukunaga et al.	2018	Effect of torula yeast (Candida utilis)-derived glucosylceramide on skin dryness and other skin conditions in winter	1.8mg/d of torula yeast derived glucosylceramide (lipid)	Lipids and fatty acids	Glucosylceramide derived from torula yeast is a sphingolipid that enhances epidermal barrier function and integrity by replenishing ceramide levels in the skin.	https://pubmed.ncbi.nlm.nih.gov/21821935/	Orally administered glucosylceramide improves the skin barrier function by upregulating genes associated with the tight junction and cornified envelope formation	Ideta et al., 2011	Ideta R, Sakuta T, Nakano Y, Uchiyama T. Orally administered glucosylceramide improves the skin barrier function by upregulating genes associated with the tight junction and cornified envelope formation. Biosci Biotechnol Biochem. 2011;75(8):1516-1523. doi:10.1271/bbb.110215
Henning et al.	2022	Avocado consumption increased skin elasticity and firmness in women - a pilot study	One avocado/day	Lipids and fatty acids	Avocado is exceptionally high in monounsaturated fatty acids, particularly oleic acid, which modulates skin lipid composition and barrier function.	https://pubmed.ncbi.nlm.nih.gov/31657094/	Vegetable butters and oils in skin wound healing: Scientific evidence for new opportunities in dermatology	Poljšak, Kreft, and Kočevar Glavač, 2020	Poljšak N, Kreft S, Kočevar Glavač N. Vegetable butters and oils in skin wound healing: Scientific evidence for new opportunities in dermatology. Phyther Res. 2020;34(2):254-269. doi:10.1002/ptr.6524
Kern et al.	2023	Dietary supplementation with a wheat polar lipid complex improves skin conditions in women with dry skin and mild-to-moderate skin aging	70mg/day of wheat polar lipid complex (oil)	Lipids and fatty acids	Wheat polar lipid complex consists of phospholipids and glycolipids extracted from wheat germ, directly enhancing skin-barrier lipids.	https://pubmed.ncbi.nlm.nih.gov/31979027/	Wheat Extract Oil (WEO) Attenuates UVB-Induced Photoaging via Collagen Synthesis in Human Keratinocytes and Hairless Mice	Son et al., 2020	Son DJ, Jung JC, Choi YM, Ryu HY, Lee S, Davis BA. Wheat extract oil (WEO) attenuates UVB-induced photoaging via collagen synthesis in human keratinocytes and hairless mice. Nutrients. 2020;12(2):1-13. doi:10.3390/nu12020300
Koh et al.	2023	Efficacy and safety of oral palmitoleic acid supplementation for skin barrier improvement: a 12-week, randomized, double-blinded, placebo-controlled study	500mg of a palmitoleic acid supplement termed as 7-MEGA	Lipids and fatty acids	Palmitoleic acid (7-MEGA) is a monounsaturated fatty acid that incorporates into skin lipids, enhancing barrier permeability and reducing inflammation.	https://pubmed.ncbi.nlm.nih.gov/37292315/	Efficacy and safety of oral palmitoleic acid supplementation for skin barrier improvement: A 12-week, randomized, double-blinded, placebo-controlled study	Koh et al., 2023	Koh YG, Seok J, Park JW, et al. Efficacy and safety of oral palmitoleic acid supplementation for skin barrier improvement: A 12-week, randomized, double-blinded, placebo-controlled study. Heliyon. 2023;9(6):e16711. doi:10.1016/j.heliyon.2023.e16711
Koh et al.	2023	Efficacy and safety of oral palmitoleic acid supplementation for skin barrier improvement: A 12-week, randomized, double-blinded, placebo-controlled study	500mg of corn oil capsule	Lipids and fatty acids	Corn oil is primarily made up of triglycerides (fatty acids). Linoleic acid, which is the main component of corn oil, modulates the recovery of the epidermal permeability barrier function of the stratum corneum.	https://pubmed.ncbi.nlm.nih.gov/37292315/	Efficacy and safety of oral palmitoleic acid supplementation for skin barrier improvement: A 12-week, randomized, double-blinded, placebo-controlled study	Koh et al., 2023	Koh YG, Seok J, Park JW, et al. Efficacy and safety of oral palmitoleic acid supplementation for skin barrier improvement: A 12-week, randomized, double-blinded, placebo-controlled study. Heliyon. 2023;9(6):e16711. doi:10.1016/j.heliyon.2023.e16711
Leo et al.	2022	Effect of rice (Oryza sativa L.) ceramides supplementation on improving skin barrier functions and depigmentation: an open-label prospective study	40mg of rice ceramides	Lipids and fatty acids	Rice ceramides are long-chain sphingolipids that integrate into the skin barrier, improving hydration and barrier function.	https://pubmed.ncbi.nlm.nih.gov/30175789/	Effect of Torula Yeast (Candida utilis)-Derived Glucosylceramide on Skin Dryness and Other Skin Conditions in Winter	Fukunaga et al., 2018	Fukunaga S, Wada S, Sato T, Hamaguchi M, Aoi W, Higashi A. Effect of torula yeast (Candida utilis)-derived glucosylceramide on skin dryness and other skin conditions in winter. J Nutr Sci Vitaminol (Tokyo). 2018;64(4):265-270. doi:10.3177/jnsv.64.265
Muggli et al.	2005	Systemic evening primrose oil improves the biophysical skin parameters of healthy adults	3g of Efamol evening primrose oil per day	Lipids and fatty acids	Evening primrose oil is a source of γ-linolenic acid (ω-6), delivering essential fatty acids that modulate inflammation.	https://pubmed.ncbi.nlm.nih.gov/38360611/	The effect of Oenothera biennis (Evening primrose) oil on inflammatory diseases: a systematic review of clinical trials	Sharifi et al., 2024	Sharifi M, Nourani N, Sanaie S, Hamedeyazdan S. The Effect of Oenothera Biennis (Evening Primrose) Oil on Inflammatory Diseases: A Systematic Review of Clinical Trials. Vol 24.; 2024. doi:10.1186/s12906-024-04378-5
Tanaka et al.	2016	Aloe sterol supplementation improves skin elasticity in Japanese men with sunlight-exposed skin: a 12-week double-blind, randomized controlled trial	40 mg of Aloe sterol	Lipids and fatty acids	Aloe sterols are plant-derived sterol lipids that incorporate into cell membranes and modulate lipid metabolism.	https://pmc.ncbi.nlm.nih.gov/articles/PMC4345938/	Effects of plant sterols derived from Aloe vera gel on human dermal fibroblasts in vitro and on skin condition in Japanese women	Tanaka et al., 2015	Tanaka M, Misawa E, Yamauchi K, Abe F, Ishizaki C. Effects of plant sterols derived from Aloe vera gel on human dermal fibroblasts in vitro and on skin condition in Japanese women. Clin Cosmet Investig Dermatol. 2015;8:95-104. doi:10.2147/CCID.S75441
Tsuchiya et al.	2020	Safety and efficacy of oral intake of ceramide-containing acetic acid bacteria for improving the stratum corneum hydration: a randomized, double-blind, placebo-controlled study over 12 weeks	Ceramide (200mg of acetic acid bacteria)	Lipids and fatty acids	Ceramide from acetic-acid bacteria supplies skin-identical sphingolipids that strengthen barrier function.	https://pubmed.ncbi.nlm.nih.gov/22621186/	Dietary sphingolipids improve skin barrier functions via the upregulation of ceramide synthases in the epidermis	Duan et al., 2012	Duan J, Sugawara T, Hirose M, et al. Dietary sphingolipids improve skin barrier functions via the upregulation of ceramide synthases in the epidermis. Exp Dermatol. 2012;21(6):448-452. doi:10.1111/j.1600-0625.2012.01501.x
Chiu et al.	2016	Improvement of green tea polyphenol with milk on skin with respect to antioxidation in healthy adults: a double-blind placebo-controlled randomized crossover clinical trial	2 packs of green tea polyphenol infused with milk powder mixed with 240mL of mineral water per day. Each experimental packet (35 g) consisted of milk powder (Protein 6.5 g, Fat 3 g, Carbohydrate 22 g) with green tea polyphenols, skim milk, whey protein, lactoferrin isolated from soy and other supplements such as maltodextrin, vegetable oil, sugar, minerals (calcium carbonate, magnesium phosphate,…	Polyphenols	The green-tea polyphenol-infused milk powder is formulated around catechins and related phenolic compounds. These compounds have significant antioxidant and photoprotective effects on the skin.	https://pmc.ncbi.nlm.nih.gov/articles/PMC3390139/	Protective Mechanisms of Green Tea Polyphenols in Skin	Oyetakinwhite, Tribout, and Baron, 2012	Oyetakinwhite P, Tribout H, Baron E. Protective mechanisms of green tea polyphenols in skin. Oxid Med Cell Longev. 2012;2012. doi:10.1155/2012/560682
Costa et al.	2018	Assessment of clinical effects and safety of an oral supplement based on marine protein, vitamin C, grape seed extract, zinc, and tomato extract in the improvement of visible signs of skin ageing in men	Two tablets of Imedeen Man/day (54 mg of vitamin C [L-ascorbic acid]; 28.76 mg tomato extract, providing lycopene; 27.5 mg of grape seed extract, providing proanthocyanidins; 210 mg of marine complex, composed of fish proteins and polysaccharides; 4 mg of zinc gluconate)	Polyphenols	Imedeen Man contains grape seed proanthocyanidins and other phenolic compounds, which are recognised polyphenols with strong antioxidant activity.	https://pubmed.ncbi.nlm.nih.gov/24751946/	Free radical scavenging, antioxidant and cancer chemoprevention by grape seed proanthocyanidin: an overview	Bagchi et al., 2014	Bagchi D, Swaroop A, Preuss HG, Bagchi M. Free radical scavenging, antioxidant and cancer chemoprevention by grape seed proanthocyanidin: An overview. Mutat Res - Fundam Mol Mech Mutagen. 2014;768(C):69-73. doi:10.1016/j.mrfmmm.2014.04.004
Da-Bin et al.	2020	Oral intake of hydrangea serrata (thunb.) ser. leaves extract improves wrinkles, hydration, elasticity, texture, and roughness in human skin: a randomized, double-blind, placebo-controlled study	600mg hot water extract of Hydrangea serrata leaves	Polyphenols	Hydrangea serrata leaf extract is enriched in flavonol glycosides, a subclass of flavonoids, which exhibit photoprotective and antioxidant actions.	https://pubmed.ncbi.nlm.nih.gov/20569414/	Multiple functional roles of flavonoids in photoprotection	Agati and Tattini, 2010	Agati G, Tattini M. Multiple functional roles of flavonoids in photoprotection. New Phytol. 2010;186(4):786-793. doi:10.1111/j.1469-8137.2010.03269.x
Furumura et al.	2012	Oral administration of French maritime pine bark extract (Flavangenol ®) improves clinical symptoms in photoaged facial skin	100mg of French maritime pine bark extract	Polyphenols	French maritime pine bark extract (Pycnogenol) is rich in the antioxidant polyphenols procyanidins and phenolic acids which can improve skin elasticity and reduce UV-induced erythema.	https://pubmed.ncbi.nlm.nih.gov/22270036/	Pycnogenol® effects on skin elasticity and hydration coincide with increased gene expressions of collagen type I and hyaluronic acid synthase in women	Marini et al., 2012	Marini A, Grether-Beck S, Jaenicke T, et al. Pycnogenol® effects on skin elasticity and hydration coincide with increased gene expressions of collagen type I and hyaluronic acid synthase in women. Skin Pharmacol Physiol. 2012;25(2):86-92. doi:10.1159/000335261
Guillou et al.	2011	The moisturizing effect of a wheat extract food supplement on women's skin: a randomized, double-blind placebo-controlled trial	350 mg of wheat extract/day	Polyphenols	Wheat extract contains phenolic acids, flavonoids and lignans that exhibit strong antioxidant and anti-inflammatory effects.	https://pubmed.ncbi.nlm.nih.gov/31979027/	Wheat Extract Oil (WEO) Attenuates UVB-Induced Photoaging via Collagen Synthesis in Human Keratinocytes and Hairless Mice	Son et al., 2020	Son DJ, Jung JC, Choi YM, Ryu HY, Lee S, Davis BA. Wheat extract oil (WEO) attenuates UVB-induced photoaging via collagen synthesis in human keratinocytes and hairless mice. Nutrients. 2020;12(2):1-13. doi:10.3390/nu12020300
Ham et al.	2022	Clinical evidence of effects of green mandarin (Putgyul) extract on skin aging: a randomized, double blind, placebo-controlled study	300mg of green mandarin extract (PTE)	Polyphenols	Green mandarin extract (PTE) is rich in polymethoxylated flavones, a subclass of flavonoids, which confer potent antioxidant and anti-inflammatory benefits.	https://pubmed.ncbi.nlm.nih.gov/20569414/	Multiple functional roles of flavonoids in photoprotection	Agati and Tattini, 2010	Agati G, Tattini M. Multiple functional roles of flavonoids in photoprotection. New Phytol. 2010;186(4):786-793. doi:10.1111/j.1469-8137.2010.03269.x
Heinrich et al.	2006	Long-term ingestion of high flavanol cocoa provides photoprotection against UV-induced erythema and improves skin condition in women	High flavanol (326mg/d) cocoa powder	Polyphenols	High-flavanol cocoa powder contains catechin and epicatechin flavonoids that improve microcirculation and boost antioxidant defences in human skin.	https://pubmed.ncbi.nlm.nih.gov/16702322/	Long-term ingestion of high flavanol cocoa provides photoprotection against UV-induced erythema and improves skin condition in women	Heinrich et al., 2006	Heinrich U, Neukam K, Tronnier H, Sies H, Stahl W. Long-term ingestion of high flavanol cocoa provides photoprotection against UV-induced erythema and improves skin condition in women. J Nutr. 2006;136(6):1565-1569. doi:10.1093/jn/136.6.1565
Heinrich et al.	2011	Green tea polyphenols provide photoprotection, increase microcirculation, and modulate skin properties of women	1402 mg total catechins/L green tea beverage/day	Polyphenols	Green tea catechins are flavanol polyphenols that neutralise UV-induced free radicals and inhibit MMP expression in skin, thereby reducing photo-ageing.	https://pmc.ncbi.nlm.nih.gov/articles/PMC3390139/	Protective Mechanisms of Green Tea Polyphenols in Skin	Oyetakinwhite, Tribout, and Baron, 2012	Oyetakinwhite P, Tribout H, Baron E. Protective mechanisms of green tea polyphenols in skin. Oxid Med Cell Longev. 2012;2012. doi:10.1155/2012/560682
Henning et al.	2019	Pomegranate juice and extract consumption increases the resistance to UVB-induced erythema and changes the skin microbiome in healthy women: a randomized controlled trial	1000mg Pomegranate extract	Polyphenols	Pomegranate extract is rich in ellagitannins and other phenolic compounds that exert powerful antioxidant effects.	https://pubmed.ncbi.nlm.nih.gov/19320737/	Protective effect of pomegranate-derived products on UVB-mediated damage in human reconstituted skin	Afaq et al., 2008	Afaq, Farrukh et al. 2008. “Protective Effect of Pomegranate Derived Products on UVB-Mediated Damage in Human Reconstituted Skin.” Bone 23(1): 1–7. https://doi.org/10.1111/j.1600-0625.2008.00829.x.Protective.
Nobile et al.	2022	Photoprotective and antiaging effects of a standardized red orange (Citrus sinensis (L.) Osbeck) extract in Asian and Caucasian subjects: a randomized, double-blind, controlled study	1 capsule containing 100 mg Red Orange Complex H, 200 mg maltodextrin, 108 mg capsule jelly size 0, and 2 mg titanium dioxide	Polyphenols	Red Orange Complex H contains anthocyanins and flavanones from citrus, both subclasses of flavonoids with antioxidant properties.	https://pubmed.ncbi.nlm.nih.gov/18505518/	In vitro antioxidant activity and in vivo photoprotective effect of a red orange extract	Bonina et al., 1998	Bonina F, Saija A, Tomaino A, Locascio R, Rapisarda P, Dederen JC. In vitro antioxidant activity and in vivo photoprotective effect of a red orange extract. Int J Cosmet Sci. 1998;20(6):331-342. doi:10.1046/j.1467-2494.1998.177057.x
Nobile et al.	2023	Skin anti-aging efficacy of a four-botanical blend dietary ingredient: a randomized, double blind, clinical study	Four botanical extracts (pomegranate, sweet orange, herba Cistanche, and Centella asiatica)	Polyphenols	This botanical mixture includes pomegranate, sweet orange, Cistanche and Centella asiatica extracts, all rich in phenolic compounds.	https://pubmed.ncbi.nlm.nih.gov/19320737/	Protective effect of pomegranate-derived products on UVB-mediated damage in human reconstituted skin	Afaq et al., 2008	Afaq, Farrukh et al. 2008. “Protective Effect of Pomegranate Derived Products on UVB-Mediated Damage in Human Reconstituted Skin.” Bone 23(1): 1–7. https://doi.org/10.1111/j.1600-0625.2008.00829.x.Protective.
Raj et al.	2023	Barley phytochemicals and health promoting benefits: A comprehensive review	100g of Barley tea	Polyphenols	Barley tea contains a variety of polyphenols, particularly phenolic acids, which contribute to its health-promoting effects.	https://www.sciencedirect.com/science/article/pii/S2666154323001849	Barley phytochemicals and health promoting benefits: A comprehensive review	Raj et al., 2023	Raj R, Shams R, Pandey VK, Dash KK, Singh P, Bashir O. Barley phytochemicals and health promoting benefits: A comprehensive review. J Agric Food Res. 2023;14(January):100677. doi:10.1016/j.jafr.2023.100677
Šavikin et al.	2014	Dietary supplementation with polyphenol-rich chokeberry juice improves skin morphology in cellulite	100 mL of organic chokeberry juice	Polyphenols	Chokeberry is rich in polyphenolic compounds, including anthocyanins and procyanidins. These compounds have antioxidant properties that can protect the skin from oxidative stress and improve skin morphology.	https://pmc.ncbi.nlm.nih.gov/articles/PMC7278778/	Anthocyanins and Human Health—A Focus on Oxidative Stress, Inflammation and Disease	Speer et al., 2020	Speer H, D’Cunha NM, Alexopoulos NI, McKune AJ, Naumovski N. Anthocyanins and human health—a focus on oxidative stress, inflammation and disease. Antioxidants. 2020;9(5):1-13. doi:10.3390/antiox9050366
Skovgaard et al.	2006	Effect of a novel dietary supplement on skin aging in post-menopausal women	Four tablets containing soy extract, fish protein polysaccharides, white tea extract, grape seed extract, tomato extract, Vitamin C, Vitamin E, zinc, chamomile extract per day	Polyphenols	This multi-extract tablet contains white tea and grape seed extracts, both are rich in the polyphenols catechins and proanthocyanidins.	https://pubmed.ncbi.nlm.nih.gov/24751946/	Free radical scavenging, antioxidant and cancer chemoprevention by grape seed proanthocyanidin: an overview	Bagchi et al., 2014	Bagchi D, Swaroop A, Preuss HG, Bagchi M. Free radical scavenging, antioxidant and cancer chemoprevention by grape seed proanthocyanidin: An overview. Mutat Res - Fundam Mol Mech Mutagen. 2014;768(C):69-73. doi:10.1016/j.mrfmmm.2014.04.004
Suzuki et al.	2023	Beneficial effects of oral supplementation with ferulic acid, a plant phenolic compound, on the human skin barrier in healthy men	Each capsule (370 mg) contained 67 mg (18%) of ferulic acid	Polyphenols	Ferulic acid is a hydroxycinnamic acid, a subclass of phenolic compounds, that provides strong radical-scavenging activity.	https://www.sciencedirect.com/science/article/abs/pii/089158499290184I	Antioxidant potential of ferulic acid	Graf, 1992	Graf E. Antioxidant potential of ferulic acid. Eff Diagnosis Manag Extra-Esophageal Reflux. 1992;13:19-27. doi:10.2307/j.ctt20q23kf.11
Yui et al.	2017	Beneficial effects of lemon balm leaf extract on in vitro glycation of proteins, arterial stiffness, and skin elasticity in healthy adults	100g of Lemon Balm tea	Polyphenols	Lemon balm tea is abundant in phenolic acids and flavonoid glycosides, which exert potent antioxidant and anti-inflammatory effects.	https://pubmed.ncbi.nlm.nih.gov/26197530/	Flavonoids and Phenolic Acids in Methanolic Extracts, Infusions and Tinctures from Commercial Samples of Lemon Balm	Arceusz, Wesolowski, and Ulewicz-Magulska, 2015	Arceusz A, Wesolowski M, Ulewicz-Magulska B. Flavonoids and Phenolic Acids in Methanolic Extracts, Infusions and Tinctures from Commercial Samples of Lemon Balm. Nat Prod Commun. 2015;10(6):8-12. doi:10.1177/1934578X1501000645
Hong et al.	2017	Dietary galacto-oligosaccharides improve skin health: a randomized double blind clinical trial	1g of galacto-oligosaccharides twice/day	Probiotics	Galacto-oligosaccharides are non-digestible carbohydrates that selectively feed beneficial gut bacteria, thereby altering microbial composition.	https://pubmed.ncbi.nlm.nih.gov/26218845/	Influence of galacto-oligosaccharide mixture (B-GOS) on gut microbiota, immune parameters and metabonomics in elderly persons	Vulevic et al., 2015	Vulevic J, Juric A, Walton GE, et al. Influence of galacto-oligosaccharide mixture (B-GOS) on gut microbiota, immune parameters and metabonomics in elderly persons. Br J Nutr. 2015;114(4):586-595. doi:10.1017/S0007114515001889
Kano et al.	2018	Daily consumption of fermented soymilk helps to improve facial wrinkles in healthy postmenopausal women in a randomized, parallel-group, open-label trial	125mL of soymilk fermented by Bifidobacterium breve strain Yakult and Lactobacillus mali	Probiotics	Fermented soymilk with Bifidobacterium breve and Lactobacillus mali delivers live bacterial strains that modulate gut microbiota.	https://ffhdj.com/index.php/ffhd/article/view/412	Daily consumption of fermented soymilk helps to improve facial wrinkles in healthy postmenopausal women in a randomized, parallel-group, open-label trial	Kano et al., 2018	Kano M, Haga K, Miyazaki K, Ishikawa F. Daily consumption of fermented soymilk helps to improve facial wrinkles in healthy postmenopausal women in a randomized, parallel-group, open-label trial. Funct Foods Heal Dis. 2018;8(2):107-121. doi:10.31989/ffhd.v8i2.412
Kapoor et al.	2023	The effects of prebiotic partially hydrolyzed guar gum on skin hydration: a randomized, open-label, parallel, controlled study in healthy humans	12g of prebiotic partially hydrolyzed guar gum/day (High dose)	Probiotics	Partially hydrolysed guar gum is a soluble fibre that selectively feeds beneficial gut bacteria, thereby impacting skin health via the gut–skin axis.	https://www.sciencedirect.com/science/article/pii/S1756464623000944	The effects of prebiotic partially hydrolyzed guar gum on skin hydration: A randomized, open-label, parallel, controlled study in healthy humans	Kapoor et al., 2023	Kapoor MP, Yamaguchi H, Ishida H, Mizutani Y, Timm D, Abe A. The effects of prebiotic partially hydrolyzed guar gum on skin hydration: A randomized, open-label, parallel, controlled study in healthy humans. J Funct Foods. 2023;103(March):105494. doi:10.1016/j.jff.2023.105494
Kimoto-Nira et al.	2014	Effects of ingesting milk fermented by Lactococcus lactis H61 on skin health in young women: a randomized double-blind study	H61-fermented milk	Probiotics	Lactobacillus casei H61-fermented milk contains viable probiotic bacteria that have been shown to enhance skin barrier function and supports gut microbial balance.	https://www.sciencedirect.com/science/article/pii/S0022030214004901	Effects of ingesting milk fermented by Lactococcus lactis H61 on skin health in young women: A randomized double-blind study	Kimoto-Nira et al., 2014	Kimoto-Nira H, Nagakura Y, Kodama C, et al. Effects of ingesting milk fermented by Lactococcus lactis H61 on skin health in young women: A randomized double-blind study. J Dairy Sci. 2014;97(9):5898-5903. doi:10.3168/jds.2014-7980
Mori et al.	2016	Effect of probiotic and prebiotic fermented milk on skin and intestinal conditions in healthy young female students	100ml of fermented milk containing galactooligosaccharides, polydextrose, B. breve strain Yakult (YIT 12272), Lactococcus lactis YIT 2027, and Streptococcus thermophilus YIT 2021	Probiotics	This fermented milk includes galactooligosaccharides, polydextrose and live probiotic strains, functioning synergistically to modulate the gut microbiome.	https://pmc.ncbi.nlm.nih.gov/articles/PMC4965514/	Effect of probiotic and prebiotic fermented milk on skin and intestinal conditions in healthy young female students	Mori et al., 2016	Mori N, Kano M, Masuoka N, et al. Effect of probiotic and prebiotic fermented milk on skin and intestinal conditions in healthy young female students. Biosci Microbiota, Food Heal. 2016;35(3):105-112. doi:10.12938/bmfh.2015-022
Nagino et al.	2018	Effects of fermented soymilk with Lactobacillus casei Shirota on skin condition and the gut microbiota: a randomised clinical pilot trial	100ml of fermented soy milk with Lactobacillus casei Shirota twice/day	Probiotics	Fermented soy milk introduces live lactic-acid bacteria into the gut ecosystem, with clinical evidence showing improvements in skin hydration and elasticity via the gut–skin axis.	https://pubmed.ncbi.nlm.nih.gov/29264969/	Effects of fermented soymilk with Lactobacillus casei Shirota on skin condition and the gut microbiota: a randomised clinical pilot trial	Nagino et al., 2018	Nagino T, Kaga C, Kano M, et al. Effects of fermented soymilk with Lactobacillus casei Shirota on skin condition and the gut microbiota: A randomised clinical pilot trial. Benef Microbes. 2018;9(2):209-218. doi:10.3920/bm2017.0091
Ogawa et al.	2016	Effects of oral intake of heat-killed Lactobacillus brevis SBC8803 (SBL88TM) on dry skin conditions: a randomized, double-blind, placebo-controlled study	50 mg/day heat-killed L. brevis SBC8803	Probiotics	Heat-killed Lactobacillus brevis SBC8803 stimulates the release of serotonin from intestinal enterochromaffin cells, increasing cutaneous blood flow, leading to a decreased skin dryness.	https://pubmed.ncbi.nlm.nih.gov/28105118/	Effects of oral intake of heat-killed Lactobacillus brevis SBC8803 (SBL88™) on dry skin conditions: A randomized, double-blind, placebo-controlled study	Ogawa et al., 2016	Ogawa M, Saiki A, Matsui Y, et al. Effects of oral intake of heat-killed Lactobacillus brevis SBC8803 (SBL88TM) on dry skin conditions: a randomized, double-blind, placebo-controlled study. Exp Ther Med. 2016;12(6):3863-3872. doi:10.3892/etm.2016.3862
De Spirt et al.	2011	An encapsulated fruit and vegetable juice concentrate increases skin microcirculation in healthy women	4 capsules /day, where each contains beta-carotene (7.5 mg), vitamin E (46 mg), vitamin C (200 mg) and folic acid (400 microgram)	Vitamins	This capsule blend provides β-carotene, vitamin E, vitamin C and folic acid at concentrated doses, functioning primarily as a vitamin supplement.	https://pubmed.ncbi.nlm.nih.gov/21822034/	An encapsulated fruit and vegetable juice concentrate increases skin microcirculation in healthy women	De Spirt et al., 2011	De Spirt S, Sies H, Tronnier H, Heinrich U. An encapsulated fruit and vegetable juice concentrate increases skin microcirculation in healthy women. Skin Pharmacol Physiol. 2011;25(1):2-8. doi:10.1159/000330521
Segger & Schönlau	2004	Supplementation with Evelle improves skin smoothness and elasticity in a double-blind, placebo-controlled study with 62 women	Two Evelle capsules/day [One Evelle tablet provides the following micronutrients: Pycnogenol (10 mg),vitamin C (30 mg), vitamin E (d-a-tocopherylacetate) (5 mg), biotin (75 mg), selenium (25 mg), zinc as gluco_x0002_nate (7.5 mg), bio-marine complex (hydrolised collagen and glycosaminoglycans from salmon) (50 mg), horsetail herb extract (natural source of silicate) (40 mg), blue_x0002_berry extra…	Vitamins	Evelle is a comprehensive multivitamin that includes vitamin C, vitamin E, biotin, selenium and zinc.	https://pubmed.ncbi.nlm.nih.gov/15764035/	Supplementation with Evelle improves skin smoothness and elasticity in a double-blind, placebo-controlled study with 62 women	Segger and Schönlau, 2004	Segger D, Schönlau F. Supplementation with Evelle® improves skin smoothness and elasticity in a double-blind, placebo-controlled study with 62 women. J Dermatolog Treat. 2004;15(4):222-226. doi:10.1080/09546630410033772
Yamashita et al.	2021	Effect of vitamin-containing amino acid supplements on menopausal symptoms and age-related skin changes: a randomised, double-blind, placebo-controlled study	3g containing L-leucine, L-glutamine and L-arginine, 11 vitamins	Vitamins	This amino-acid and vitamin blend provides eleven essential vitamins alongside three key amino acids, functioning primarily as a micronutrient supplement to support skin metabolism.	https://pubmed.ncbi.nlm.nih.gov/34420200/	Effect of Vitamin-Containing Amino Acid Supplements on Menopausal Symptoms and Age-Related Skin Changes: A Randomised, Double-Blind, Placebo-Controlled Study	Yamashita et al., 2021	Yamashita R, Ooe M, Saya Y, Sugisawa N, Murakami Y, Matsunaka H. Effect of Vitamin-Containing Amino Acid Supplements on Menopausal Symptoms and Age-Related Skin Changes: A Randomised, Double-Blind, Placebo-Controlled Study. Dermatol Ther (Heidelb). 2021;11(5):1681-1692. doi:10.1007/s13555-021-00589-7
