# Supplementary material for: Dietary interventions in skin ageing: a systematic review and meta-analysis
Source: J Physiol Anthropol. 2025 Oct 31;44:26. doi: 10.1186/s40101-025-00408-4 (PMC12577306; doi:10.1186/s40101-025-00408-4)
Supplement: Supplementary file 4 — Additional file 4: Extracted study characteristics, participant demographics, dietary intervention details, and outcome measures for all included studies examining the effects of dietary interventions on skin ageing phenotypes. Information includes study design, setting, sample composition, intervention specifics, phenotype definitions, and measurement methods. [file 40101_2025_408_MOESM4_ESM.xlsx]

## Sheet: Legends
Additional File	Table legend
Additional File 4	Extracted study characteristics, participant demographics, dietary intervention details, and outcome measures for all included studies examining the effects of dietary interventions on skin ageing phenotypes. Information includes study design, setting, sample composition, intervention specifics, phenotype definitions, and measurement methods.

## Sheet: Addtional File 4
Study characteristics							Participant information							Dietary intervention			Skin ageing phenotype or parameter
Author, Year	Journal article name	Study Design	Study method	Study period	Full citation	Country of study	Participant race	Participant sex	Age Range	Age Range (Mean +/- standard deviation)	Number of females	Number of males	Final sample size for the study	Dietary intervention grouping	Dietary intervention caption	Dietary intervention details	Phenotype Name (Described by study)	Phenotype Name (Described in this review)	Characteristic definition (how did the paper describe/define this phenotype?)	Location	Measurement method (examined by who?)	Details for measurement method
Aguirre et al., 2017	Beneficial effects of oral supplementation with Ovoderm on human skin physiology: two pilot studies	Uncontrolled trial	Before vs after intervention	5 weeks	Aguirre A, Gil-Quintana E, Fenaux M, Erdozain S, Sarria I. Beneficial Effects of Oral Supplementation With Ovoderm on Human Skin Physiology: Two Pilot Studies. J Diet Suppl. 2017;14(6):706-714. doi:10.1080/19390211.2017.1310781	Spain	Whites (Spanish)	Both females & males	38 - 60 years old	46 years	5	2	7	Collagen	Egg membrane	300mg of ovoderm (egg membranes from eggshells)	Hydration / Moisture	Hydration	Measurements are arbitrarily expressed as indices of hydration (0–99), which increase with increasing skin hydration. A score less than 30 implies very dry skin; a score of 30–60 indicates dry skin; and a score over 60 implies sufficiently moisturized skin	Forehead, chin, Crow's feet	Corneometer by experts	Measurements were taken at baseline at the starty of the study, and subsequently every week until the end of the study
Aguirre et al., 2017	Beneficial effects of oral supplementation with Ovoderm on human skin physiology: two pilot studies	Uncontrolled trial	Before vs after intervention	5 weeks	Aguirre A, Gil-Quintana E, Fenaux M, Erdozain S, Sarria I. Beneficial Effects of Oral Supplementation With Ovoderm on Human Skin Physiology: Two Pilot Studies. J Diet Suppl. 2017;14(6):706-714. doi:10.1080/19390211.2017.1310781	Spain	Whites (Spanish)	Both females & males	38 - 60 years old	46 years	5	2	7	Collagen	Egg membrane	300mg of ovoderm (egg membranes from eggshells)	Pigmentation	Pigmentation	Clinical signs of photoaging include dryness, deep furrows, irregular pigmentation, elastosis, and a leathery appearance	Forehead, chin, Crow's feet	Mexameter	The mexameter measures the level of melanin, or pigmentation, and erythema, or redness, by reflection. Measurements are arbitrarily expressed as indices of pigmentation
Aguirre et al., 2017	Beneficial effects of oral supplementation with Ovoderm on human skin physiology: two pilot studies	Uncontrolled trial	Before vs after intervention	5 weeks	Aguirre A, Gil-Quintana E, Fenaux M, Erdozain S, Sarria I. Beneficial Effects of Oral Supplementation With Ovoderm on Human Skin Physiology: Two Pilot Studies. J Diet Suppl. 2017;14(6):706-714. doi:10.1080/19390211.2017.1310781	Spain	Whites (Spanish)	Both females & males	38 - 60 years old	46 years	5	2	7	Collagen	Egg membrane	300mg of ovoderm (egg membranes from eggshells)	Elasticity (R2)	Visco-elasticity (R2)	Defined as gross elasticity	Forehead, chin, Crow's feet	Cutometer by experts	To analyze skin elasticity, R2 value (gross elasticity: resistance vs. ability of returning) was recorded; R2 increases with increasing skin elasticity
Aust et al., 2005	Supplementation with tomato-based products increases lycopene, phytofluene, and phytoene levels in human serum and protects against UV-light-induced erythema	Randomized, double-blind, placebo-controlled trial	Intervention vs non-interventional controls	12 weeks	Aust O, Stahl W, Sies H, Tronnier H, Heinrich U. Supplementation with tomato-based products increases lycopene, phytofluene, and phytoene levels in human serum and protects against UV-light-induced erythema. Int J Vitam Nutr Res. 2005;75(1):54-60. doi:10.1024/0300-9831.75.1.54	Germany	Whites (German)	Both females & males	Not reported	Not reported	Not Reported	Not Reported	36	Carotenoids	Tomato extract	Two soft gel capsules containing tomato extract (each contains 4.9 mg lycopene, 0.4 mg phytofluene, 0.5 mg phytoene	Erythema	Redness	A decrease in ∆ a-values indicate protection against UV exposure, hence younger skin	Dorsal skin (back, scapular region)	Chromameter by experts	For each participant the minimal erythemal dose (MED) was determined before the study. Dorsal skin of each subject was irradiated with 1.25 MED using a solar light simulator on day 0, week 4, and week 12 of the study. Skin color was evaluated before and 24 hours after irradiation by chromametry. The erythema was quantified by measuring a-values before and 24 hours after irradiation; ∆ a-values (d…
Aust et al., 2005	Supplementation with tomato-based products increases lycopene, phytofluene, and phytoene levels in human serum and protects against UV-light-induced erythema	Randomized, double-blind, placebo-controlled trial	Before vs after intervention	12 weeks	Aust O, Stahl W, Sies H, Tronnier H, Heinrich U. Supplementation with tomato-based products increases lycopene, phytofluene, and phytoene levels in human serum and protects against UV-light-induced erythema. Int J Vitam Nutr Res. 2005;75(1):54-60. doi:10.1024/0300-9831.75.1.54	Germany	Whites (German)	Both females & males	Not reported	Not reported	Not Reported	Not Reported	36	Carotenoids	Tomato extract	Identical placebo hard shell capsules containing 5.1mg of synthetic lycopene	Erythema	Redness	A decrease in ∆ a-values indicate protection against UV exposure, hence younger skin	Dorsal skin (back, scapular region)	Chromameter by experts	For each participant the minimal erythemal dose (MED) was determined before the study. Dorsal skin of each subject was irradiated with 1.25 MED using a solar light simulator on day 0, week 4, and week 12 of the study. Skin color was evaluated before and 24 hours after irradiation by chromametry. The erythema was quantified by measuring a-values before and 24 hours after irradiation; ∆ a-values (d…
Aust et al., 2005	Supplementation with tomato-based products increases lycopene, phytofluene, and phytoene levels in human serum and protects against UV-light-induced erythema	Randomized, double-blind, placebo-controlled trial	Before vs after intervention	12 weeks	Aust O, Stahl W, Sies H, Tronnier H, Heinrich U. Supplementation with tomato-based products increases lycopene, phytofluene, and phytoene levels in human serum and protects against UV-light-induced erythema. Int J Vitam Nutr Res. 2005;75(1):54-60. doi:10.1024/0300-9831.75.1.54	Germany	Whites (German)	Both females & males	Not reported	Not reported	Not Reported	Not Reported	36	Carotenoids	Tomato extract	Two soft gel capsules containing tomato extract (each contains 4.9 mg lycopene, 0.4 mg phytofluene, 0.5 mg phytoene	Erythema	Redness	A decrease in ∆ a-values indicate protection against UV exposure, hence younger skin	Dorsal skin (back, scapular region)	Chromameter by experts	For each participant the minimal erythemal dose (MED) was determined before the study. Dorsal skin of each subject was irradiated with 1.25 MED using a solar light simulator on day 0, week 4, and week 12 of the study. Skin color was evaluated before and 24 hours after irradiation by chromametry. The erythema was quantified by measuring a-values before and 24 hours after irradiation; ∆ a-values (d…
Bolke et al., 2019	A collagen supplement improves skin hydration, elasticity, roughness, and density: results of a randomized, placebo-controlled, blind study	Randomized, double-blind, placebo-controlled trial	Intervention vs non-interventional controls	12 weeks	Bolke L, Schlippe G, Gerß J, Voss W. A collagen supplement improves skin hydration, elasticity, roughness, and density: Results of a randomized, placebo-controlled, blind study. Nutrients. 2019;11(10):7-11. doi:10.3390/nu11102494	Germany	Whites (German)	Females	36 years old and above	50.6 ± 11.2	36	0	72	Collagen	Collagen peptides	2.5 g collagen peptides, 666 mg acerola fruit extract, 80 mg vitamin C, 3 mg zinc, 2.3 mg vitamin E, and 50 µg biotin	Hydration / Moisture	Hydration	Due to the loss of collagen in ageing skin, the skin becomes increasingly thinner and drier	Forearm	Corneometer by experts	For each measurement time, at least three measurements at different locations in the test area on the forearm were performed
Bolke et al., 2019	A collagen supplement improves skin hydration, elasticity, roughness, and density: results of a randomized, placebo-controlled, blind study	Randomized, double-blind, placebo-controlled trial	Intervention vs non-interventional controls	12 weeks	Bolke L, Schlippe G, Gerß J, Voss W. A collagen supplement improves skin hydration, elasticity, roughness, and density: Results of a randomized, placebo-controlled, blind study. Nutrients. 2019;11(10):7-11. doi:10.3390/nu11102494	Germany	Whites (German)	Females	36 years old and above	50.6 ± 11.2	36	0	72	Collagen	Collagen peptides	2.5 g collagen peptides, 666 mg acerola fruit extract, 80 mg vitamin C, 3 mg zinc, 2.3 mg vitamin E, and 50 µg biotin	Elasticity (R2)	Visco-elasticity (R2)	Due to the loss of collagen in ageing skin, the skin becomes increasingly thinner and drier	Forearm	Cutometer by experts	The functional principle is based on suction of the skin using a probe with negative pressure, which causes the test area to be drawn into the aperture of the probe [18]. For each measurement, skin elasticity (“R2”) at three different places of the test area (forearm) was assessed and the values were averaged
Bolke et al., 2019	A collagen supplement improves skin hydration, elasticity, roughness, and density: results of a randomized, placebo-controlled, blind study	Randomized, double-blind, placebo-controlled trial	Intervention vs non-interventional controls	12 weeks	Bolke L, Schlippe G, Gerß J, Voss W. A collagen supplement improves skin hydration, elasticity, roughness, and density: Results of a randomized, placebo-controlled, blind study. Nutrients. 2019;11(10):7-11. doi:10.3390/nu11102494	Germany	Whites (German)	Females	36 years old and above	50.6 ± 11.2	36	0	72	Collagen	Collagen peptides	2.5 g collagen peptides, 666 mg acerola fruit extract, 80 mg vitamin C, 3 mg zinc, 2.3 mg vitamin E, and 50 µg biotin	Facial wrinkles (Rz)	Wrinkling	Defined by roughness. Severity of facial wrinkles increase with skin ageing	Face	3D imaging system by experts	The “arithmetic average roughness” and the “maximum roughness” were used as common skin surface descriptors. A replica was prepared for each measurement in order to determine skin roughness Rz, which is defined as arithmetic mean of the individual depths of five contiguous individual measuring sections of the (digitally) filtered profile of equal lengths.
Bolke et al., 2019	A collagen supplement improves skin hydration, elasticity, roughness, and density: results of a randomized, placebo-controlled, blind study	Randomized, double-blind, placebo-controlled trial	Intervention vs non-interventional controls	12 weeks	Bolke L, Schlippe G, Gerß J, Voss W. A collagen supplement improves skin hydration, elasticity, roughness, and density: Results of a randomized, placebo-controlled, blind study. Nutrients. 2019;11(10):7-11. doi:10.3390/nu11102494	Germany	Whites (German)	Females	36 years old and above	50.6 ± 11.2	36	0	72	Collagen	Collagen peptides	2.5 g collagen peptides, 666 mg acerola fruit extract, 80 mg vitamin C, 3 mg zinc, 2.3 mg vitamin E, and 50 µg biotin	Thickness of epidermis	Thickness	Due to the loss of collagen in ageing skin, the skin becomes increasingly thinner and drier	Thigh	Sonography	The SkinScanner DUB® Simple (tpm® taberna pro medicum, Lüneburg, Germany) enables the visualization of structures up to a maximal depth of 1 cm. Measurements were performed on the thigh.
Bolke et al., 2019	A collagen supplement improves skin hydration, elasticity, roughness, and density: results of a randomized, placebo-controlled, blind study	Randomized, double-blind, placebo-controlled trial	Before vs after intervention	12 weeks	Bolke L, Schlippe G, Gerß J, Voss W. A collagen supplement improves skin hydration, elasticity, roughness, and density: Results of a randomized, placebo-controlled, blind study. Nutrients. 2019;11(10):7-11. doi:10.3390/nu11102494	Germany	Whites (German)	Females	36 years old and above	52.4 ± 8.3	36	0	72	Collagen	Collagen peptides	Identical placebo supplement containing potassium sorbate, sodium benzoate, carboxymethylcellulose, citric acid, natural aroma, and water (which is also present in ELASTEN) but no additional nutrients	Hydration / Moisture	Hydration	Due to the loss of collagen in ageing skin, the skin becomes increasingly thinner and drier	Forearm	Corneometer by experts	For each measurement time, at least three measurements at different locations in the test area on the forearm were performed
Bolke et al., 2019	A collagen supplement improves skin hydration, elasticity, roughness, and density: results of a randomized, placebo-controlled, blind study	Randomized, double-blind, placebo-controlled trial	Before vs after intervention	12 weeks	Bolke L, Schlippe G, Gerß J, Voss W. A collagen supplement improves skin hydration, elasticity, roughness, and density: Results of a randomized, placebo-controlled, blind study. Nutrients. 2019;11(10):7-11. doi:10.3390/nu11102494	Germany	Whites (German)	Females	36 years old and above	52.4 ± 8.3	36	0	72	Collagen	Collagen peptides	Identical placebo supplement containing potassium sorbate, sodium benzoate, carboxymethylcellulose, citric acid, natural aroma, and water (which is also present in ELASTEN) but no additional nutrients	Elasticity (R2)	Visco-elasticity (R2)	Due to the loss of collagen in ageing skin, the skin becomes increasingly thinner and drier	Forearm	Cutometer by experts	The functional principle is based on suction of the skin using a probe with negative pressure, which causes the test area to be drawn into the aperture of the probe [18]. For each measurement, skin elasticity (“R2”) at three different places of the test area (forearm) was assessed and the values were averaged
Bolke et al., 2019	A collagen supplement improves skin hydration, elasticity, roughness, and density: results of a randomized, placebo-controlled, blind study	Randomized, double-blind, placebo-controlled trial	Before vs after intervention	12 weeks	Bolke L, Schlippe G, Gerß J, Voss W. A collagen supplement improves skin hydration, elasticity, roughness, and density: Results of a randomized, placebo-controlled, blind study. Nutrients. 2019;11(10):7-11. doi:10.3390/nu11102494	Germany	Whites (German)	Females	36 years old and above	52.4 ± 8.3	36	0	72	Collagen	Collagen peptides	Identical placebo supplement containing potassium sorbate, sodium benzoate, carboxymethylcellulose, citric acid, natural aroma, and water (which is also present in ELASTEN) but no additional nutrients	Facial wrinkles (Rz)	Wrinkling	Defined by roughness. Severity of facial wrinkles increase with skin ageing	Face	3D imaging system by experts	The “arithmetic average roughness” and the “maximum roughness” were used as common skin surface descriptors. A replica was prepared for each measurement in order to determine skin roughness Rz, which is defined as arithmetic mean of the individual depths of five contiguous individual measuring sections of the (digitally) filtered profile of equal lengths.
Bolke et al., 2019	A collagen supplement improves skin hydration, elasticity, roughness, and density: results of a randomized, placebo-controlled, blind study	Randomized, double-blind, placebo-controlled trial	Before vs after intervention	12 weeks	Bolke L, Schlippe G, Gerß J, Voss W. A collagen supplement improves skin hydration, elasticity, roughness, and density: Results of a randomized, placebo-controlled, blind study. Nutrients. 2019;11(10):7-11. doi:10.3390/nu11102494	Germany	Whites (German)	Females	36 years old and above	52.4 ± 8.3	36	0	72	Collagen	Collagen peptides	Identical placebo supplement containing potassium sorbate, sodium benzoate, carboxymethylcellulose, citric acid, natural aroma, and water (which is also present in ELASTEN) but no additional nutrients	Thickness of epidermis	Thickness	Due to the loss of collagen in ageing skin, the skin becomes increasingly thinner and drier	Thigh	Sonography	The SkinScanner DUB® Simple (tpm® taberna pro medicum, Lüneburg, Germany) enables the visualization of structures up to a maximal depth of 1 cm. Measurements were performed on the thigh.
Bolke et al., 2019	A collagen supplement improves skin hydration, elasticity, roughness, and density: results of a randomized, placebo-controlled, blind study	Randomized, double-blind, placebo-controlled trial	Intervention vs non-interventional controls	12 weeks	Bolke L, Schlippe G, Gerß J, Voss W. A collagen supplement improves skin hydration, elasticity, roughness, and density: Results of a randomized, placebo-controlled, blind study. Nutrients. 2019;11(10):7-11. doi:10.3390/nu11102494	Germany	Whites (German)	Females	36 years old and above	50.6 ± 11.2	36	0	72	Collagen	Collagen peptides	2.5 g collagen peptides, 666 mg acerola fruit extract, 80 mg vitamin C, 3 mg zinc, 2.3 mg vitamin E, and 50 µg biotin	Hydration / Moisture	Hydration	Due to the loss of collagen in ageing skin, the skin becomes increasingly thinner and drier	Forearm	Corneometer by experts	For each measurement time, at least three measurements at different locations in the test area on the forearm were performed
Bolke et al., 2019	A collagen supplement improves skin hydration, elasticity, roughness, and density: results of a randomized, placebo-controlled, blind study	Randomized, double-blind, placebo-controlled trial	Intervention vs non-interventional controls	12 weeks	Bolke L, Schlippe G, Gerß J, Voss W. A collagen supplement improves skin hydration, elasticity, roughness, and density: Results of a randomized, placebo-controlled, blind study. Nutrients. 2019;11(10):7-11. doi:10.3390/nu11102494	Germany	Whites (German)	Females	36 years old and above	50.6 ± 11.2	36	0	72	Collagen	Collagen peptides	2.5 g collagen peptides, 666 mg acerola fruit extract, 80 mg vitamin C, 3 mg zinc, 2.3 mg vitamin E, and 50 µg biotin	Elasticity (R2)	Visco-elasticity (R2)	Due to the loss of collagen in ageing skin, the skin becomes increasingly thinner and drier	Forearm	Cutometer by experts	The functional principle is based on suction of the skin using a probe with negative pressure, which causes the test area to be drawn into the aperture of the probe [18]. For each measurement, skin elasticity (“R2”) at three different places of the test area (forearm) was assessed and the values were averaged
Bolke et al., 2019	A collagen supplement improves skin hydration, elasticity, roughness, and density: results of a randomized, placebo-controlled, blind study	Randomized, double-blind, placebo-controlled trial	Intervention vs non-interventional controls	12 weeks	Bolke L, Schlippe G, Gerß J, Voss W. A collagen supplement improves skin hydration, elasticity, roughness, and density: Results of a randomized, placebo-controlled, blind study. Nutrients. 2019;11(10):7-11. doi:10.3390/nu11102494	Germany	Whites (German)	Females	36 years old and above	50.6 ± 11.2	36	0	72	Collagen	Collagen peptides	2.5 g collagen peptides, 666 mg acerola fruit extract, 80 mg vitamin C, 3 mg zinc, 2.3 mg vitamin E, and 50 µg biotin	Facial wrinkles (Rz)	Wrinkling	Defined by roughness. Severity of facial wrinkles increase with skin ageing	Face	3D imaging system by experts	The “arithmetic average roughness” and the “maximum roughness” were used as common skin surface descriptors. A replica was prepared for each measurement in order to determine skin roughness Rz, which is defined as arithmetic mean of the individual depths of five contiguous individual measuring sections of the (digitally) filtered profile of equal lengths.
Bolke et al., 2019	A collagen supplement improves skin hydration, elasticity, roughness, and density: results of a randomized, placebo-controlled, blind study	Randomized, double-blind, placebo-controlled trial	Intervention vs non-interventional controls	12 weeks	Bolke L, Schlippe G, Gerß J, Voss W. A collagen supplement improves skin hydration, elasticity, roughness, and density: Results of a randomized, placebo-controlled, blind study. Nutrients. 2019;11(10):7-11. doi:10.3390/nu11102494	Germany	Whites (German)	Females	36 years old and above	50.6 ± 11.2	36	0	72	Collagen	Collagen peptides	2.5 g collagen peptides, 666 mg acerola fruit extract, 80 mg vitamin C, 3 mg zinc, 2.3 mg vitamin E, and 50 µg biotin	Thickness of epidermis	Thickness	Due to the loss of collagen in ageing skin, the skin becomes increasingly thinner and drier	Thigh	Sonography	The SkinScanner DUB® Simple (tpm® taberna pro medicum, Lüneburg, Germany) enables the visualization of structures up to a maximal depth of 1 cm. Measurements were performed on the thigh.
Brosche & Platt, 2000	Effect of borage oil consumption on fatty acid metabolism, transepidermal water loss and skin parameters in elderly people	Uncontrolled trial	Before vs after intervention	2 months	Brosche T, Platt D. Effect of borage oil consumption on fatty acid metabolism, transepidermal water loss and skin parameters in elderly people. Arch Gerontol Geriatr. 2000;30(2):139-150. doi:10.1016/S0167-4943(00)00046-7	Germany	Whites (German)	Both females & males	54.4–84.5 years old	68.6+/-7.6	16	13	29	Lipids and fatty acids	Borage seed oil	720mg or 1360mg of gamma-linolenic acid-rich seed oil of borage	Transepidermal water loss (TEWL)	Skin barrier	The TEWL reflects the integrity of the barrier function of the stratum corneum against passive water loss by means of diffusion (perspiratio insensibilis).	Right volar forearm, about 8 cm distal from the bent of the elbow	Tewameter	Measurements were done with regard to the guidelines for standardisation of the European Society of Contact Dermatitis. Since we observed intraindividual variations of TEWL values during daytime in preliminary experiments, all measurements were performed between 07:00 and 09:30 h after an overnight fasting of the test people. The single TEWL measurement data were considered as suited for evaluati…
Brosche & Platt, 2000	Effect of borage oil consumption on fatty acid metabolism, transepidermal water loss and skin parameters in elderly people	Uncontrolled trial	Before vs after intervention	2 months	Brosche T, Platt D. Effect of borage oil consumption on fatty acid metabolism, transepidermal water loss and skin parameters in elderly people. Arch Gerontol Geriatr. 2000;30(2):139-150. doi:10.1016/S0167-4943(00)00046-7	Germany	Whites (German)	Both females & males	54.4–84.5 years old	68.6+/-7.6	16	13	29	Lipids and fatty acids	Borage seed oil	720mg or 1360mg of gamma-linolenic acid-rich seed oil of borage	Hydration / Moisture	Hydration	Determines the electrical capacitance of the skin.	Right volar forearm, about 8 cm distal from the bent of the elbow	Corneometer by experts	Measured in triplicate. The results are means, given in units without dimension. In addition to the measurements, skin hydration is also estimated by marking three or four predefined categories,respectively, according to the degree of skin alteration in the course of the study.
Chan et al., 2024	The impact of oral sea-buckthorn oil on skin, blood markers, ocular, and vaginal health: a randomized control trial	Randomized, double-blind, placebo-controlled trial	Intervention vs non-interventional controls	12 weeks	Chan LP, Yen TW, Tseng YP, et al. The impact of oral sea-buckthorn oil on skin, blood markers, ocular, and vaginal health: A randomized control trial. J Funct Foods. 2024;112(60):105973. doi:10.1016/j.jff.2023.105973	China (Taiwan)	Asians (Taiwanese / Chinese)	Females	46 years old and above	52.5	20	0	40	Lipids and fatty acids	Buckthorn oil	One capsule of soft sea buckthorn oil capsules/day (1g)	Brightness	Brightness	Brightness of skin decreases with ageing	Upper cheeks	Chromameter by experts	Thirty minutes before every skin test, subjects were instructed to remove the makeup and clean their facial skin. Skin quality testing was performed at 0, 4 and 12 weeks. The results were presented as the mean value and the relative percentage (%) to the baseline.
Chan et al., 2024	The impact of oral sea-buckthorn oil on skin, blood markers, ocular, and vaginal health: a randomized control trial	Randomized, double-blind, placebo-controlled trial	Intervention vs non-interventional controls	12 weeks	Chan LP, Yen TW, Tseng YP, et al. The impact of oral sea-buckthorn oil on skin, blood markers, ocular, and vaginal health: A randomized control trial. J Funct Foods. 2024;112(60):105973. doi:10.1016/j.jff.2023.105973	China (Taiwan)	Asians (Taiwanese / Chinese)	Females	46 years old and above	52.5	20	0	40	Lipids and fatty acids	Buckthorn oil	One capsule of soft sea buckthorn oil capsules/day (1g)	Redness sensitivity index	Redness	Measures the degree of redness or erythema in the skin with response to UV exposure. Redness sensitivity index increases with skin ageing	Upper cheeks	Chromameter by experts	Thirty minutes before every skin test, subjects were instructed to remove the makeup and clean their facial skin. Skin quality testing was performed at 0, 4 and 12 weeks. The results were presented as the mean value and the relative percentage (%) to the baseline.
Chan et al., 2024	The impact of oral sea-buckthorn oil on skin, blood markers, ocular, and vaginal health: a randomized control trial	Randomized, double-blind, placebo-controlled trial	Intervention vs non-interventional controls	12 weeks	Chan LP, Yen TW, Tseng YP, et al. The impact of oral sea-buckthorn oil on skin, blood markers, ocular, and vaginal health: A randomized control trial. J Funct Foods. 2024;112(60):105973. doi:10.1016/j.jff.2023.105973	China (Taiwan)	Asians (Taiwanese / Chinese)	Females	46 years old and above	52.5	20	0	40	Lipids and fatty acids	Buckthorn oil	One capsule of soft sea buckthorn oil capsules/day (1g)	Hydration / Moisture	Hydration	Presented as the mean value and the relative percentage (%) to the baseline.	Upper cheeks	Corneometer by experts	Thirty minutes before every skin test, subjects were instructed to remove the makeup and clean their facial skin. Skin quality testing was performed at 0, 4 and 12 weeks.
Chan et al., 2024	The impact of oral sea-buckthorn oil on skin, blood markers, ocular, and vaginal health: a randomized control trial	Randomized, double-blind, placebo-controlled trial	Intervention vs non-interventional controls	12 weeks	Chan LP, Yen TW, Tseng YP, et al. The impact of oral sea-buckthorn oil on skin, blood markers, ocular, and vaginal health: A randomized control trial. J Funct Foods. 2024;112(60):105973. doi:10.1016/j.jff.2023.105973	China (Taiwan)	Asians (Taiwanese / Chinese)	Females	46 years old and above	52.5	20	0	40	Lipids and fatty acids	Buckthorn oil	One capsule of soft sea buckthorn oil capsules/day (1g)	Elasticity	Elasticity	Elasticity decreases with skin ageing	Upper cheeks	Corneometer by experts	Thirty minutes before every skin test, subjects were instructed to remove the makeup and clean their facial skin. Skin quality testing was performed at 0, 4 and 12 weeks. The results were presented as the mean value and the relative percentage (%) to the baseline.
Chan et al., 2024	The impact of oral sea-buckthorn oil on skin, blood markers, ocular, and vaginal health: a randomized control trial	Randomized, double-blind, placebo-controlled trial	Intervention vs non-interventional controls	12 weeks	Chan LP, Yen TW, Tseng YP, et al. The impact of oral sea-buckthorn oil on skin, blood markers, ocular, and vaginal health: A randomized control trial. J Funct Foods. 2024;112(60):105973. doi:10.1016/j.jff.2023.105973	China (Taiwan)	Asians (Taiwanese / Chinese)	Females	46 years old and above	52.5	20	0	40	Lipids and fatty acids	Buckthorn oil	One capsule of soft sea buckthorn oil capsules/day (1g)	Pores	Pores	Number of pores increase with skin ageing	Upper cheeks	3D imaging system by experts	Analysed by using VISIA® Complexion Analysis System (Canfield Scientific, Inc., Fairfield, NJ, USA). The VISIA® System ensured consistent positioning of each subject’s head with a configurable head support. The photographic images were captured with standard light at 0-degree head positioning.The results were presented as the mean value and the relative percentage (%) to the baseline.
Chan et al., 2024	The impact of oral sea-buckthorn oil on skin, blood markers, ocular, and vaginal health: a randomized control trial	Randomized, double-blind, placebo-controlled trial	Intervention vs non-interventional controls	12 weeks	Chan LP, Yen TW, Tseng YP, et al. The impact of oral sea-buckthorn oil on skin, blood markers, ocular, and vaginal health: A randomized control trial. J Funct Foods. 2024;112(60):105973. doi:10.1016/j.jff.2023.105973	China (Taiwan)	Asians (Taiwanese / Chinese)	Females	46 years old and above	52.5	20	0	40	Lipids and fatty acids	Buckthorn oil	One capsule of soft sea buckthorn oil capsules/day (1g)	Texture	Wrinkling	Texture is greatly reduced when number of pores decreased	Upper cheeks	3D imaging system by experts	Analysed by using VISIA® Complexion Analysis System (Canfield Scientific, Inc., Fairfield, NJ, USA). The VISIA® System ensured consistent positioning of each subject’s head with a configurable head support. The photographic images were captured with standard light at 0-degree head positioning.The results were presented as the mean value and the relative percentage (%) to the baseline.
Chan et al., 2024	The impact of oral sea-buckthorn oil on skin, blood markers, ocular, and vaginal health: a randomized control trial	Randomized, double-blind, placebo-controlled trial	Intervention vs non-interventional controls	12 weeks	Chan LP, Yen TW, Tseng YP, et al. The impact of oral sea-buckthorn oil on skin, blood markers, ocular, and vaginal health: A randomized control trial. J Funct Foods. 2024;112(60):105973. doi:10.1016/j.jff.2023.105973	China (Taiwan)	Asians (Taiwanese / Chinese)	Females	46 years old and above	52.5	20	0	40	Lipids and fatty acids	Buckthorn oil	One capsule of soft sea buckthorn oil capsules/day (1g)	Collagen density content	Density	Collagen is an essential structural protein in the extracellular matrix, thus skin integrity and collagen fiber content is related to skin aging. Collagen density may explain the observed improvement in skin pores and texture	Upper cheeks	Digital ultrasound imaging system	Thirty minutes before every skin test, subjects were instructed to remove the makeup and clean their facial skin. Skin quality testing was performed at 0, 4 and 12 weeks. The results were presented as the mean value and the relative percentage (%) to the baseline.
Chan et al., 2024	The impact of oral sea-buckthorn oil on skin, blood markers, ocular, and vaginal health: a randomized control trial	Randomized, double-blind, placebo-controlled trial	Before vs after intervention	12 weeks	Chan LP, Yen TW, Tseng YP, et al. The impact of oral sea-buckthorn oil on skin, blood markers, ocular, and vaginal health: A randomized control trial. J Funct Foods. 2024;112(60):105973. doi:10.1016/j.jff.2023.105973	China (Taiwan)	Asians (Taiwanese / Chinese)	Females	46 years old and above	52.5	20	0	40	Lipids and fatty acids	Buckthorn oil	Identical placebo capsule	Brightness	Brightness	Brightness of skin decreases with ageing	Upper cheeks	Chromameter by experts	Thirty minutes before every skin test, subjects were instructed to remove the makeup and clean their facial skin. Skin quality testing was performed at 0, 4 and 12 weeks. The results were presented as the mean value and the relative percentage (%) to the baseline.
Chan et al., 2024	The impact of oral sea-buckthorn oil on skin, blood markers, ocular, and vaginal health: a randomized control trial	Randomized, double-blind, placebo-controlled trial	Before vs after intervention	12 weeks	Chan LP, Yen TW, Tseng YP, et al. The impact of oral sea-buckthorn oil on skin, blood markers, ocular, and vaginal health: A randomized control trial. J Funct Foods. 2024;112(60):105973. doi:10.1016/j.jff.2023.105973	China (Taiwan)	Asians (Taiwanese / Chinese)	Females	46 years old and above	52.5	20	0	40	Lipids and fatty acids	Buckthorn oil	Identical placebo capsule	Redness sensitivity index	Redness	Measures the degree of redness or erythema in the skin with response to UV exposure. Redness sensitivity index increases with skin ageing	Upper cheeks	Chromameter by experts	Thirty minutes before every skin test, subjects were instructed to remove the makeup and clean their facial skin. Skin quality testing was performed at 0, 4 and 12 weeks. The results were presented as the mean value and the relative percentage (%) to the baseline.
Chan et al., 2024	The impact of oral sea-buckthorn oil on skin, blood markers, ocular, and vaginal health: a randomized control trial	Randomized, double-blind, placebo-controlled trial	Before vs after intervention	12 weeks	Chan LP, Yen TW, Tseng YP, et al. The impact of oral sea-buckthorn oil on skin, blood markers, ocular, and vaginal health: A randomized control trial. J Funct Foods. 2024;112(60):105973. doi:10.1016/j.jff.2023.105973	China (Taiwan)	Asians (Taiwanese / Chinese)	Females	46 years old and above	52.5	20	0	40	Lipids and fatty acids	Buckthorn oil	Identical placebo capsule	Hydration / Moisture	Hydration	Presented as the mean value and the relative percentage (%) to the baseline.	Upper cheeks	Corneometer by experts	Thirty minutes before every skin test, subjects were instructed to remove the makeup and clean their facial skin. Skin quality testing was performed at 0, 4 and 12 weeks. The results were presented as the mean value and the relative percentage (%) to the baseline.
Chan et al., 2024	The impact of oral sea-buckthorn oil on skin, blood markers, ocular, and vaginal health: a randomized control trial	Randomized, double-blind, placebo-controlled trial	Before vs after intervention	12 weeks	Chan LP, Yen TW, Tseng YP, et al. The impact of oral sea-buckthorn oil on skin, blood markers, ocular, and vaginal health: A randomized control trial. J Funct Foods. 2024;112(60):105973. doi:10.1016/j.jff.2023.105973	China (Taiwan)	Asians (Taiwanese / Chinese)	Females	46 years old and above	52.5	20	0	40	Lipids and fatty acids	Buckthorn oil	Identical placebo capsule	Elasticity	Elasticity	Elasticity decreases with skin ageing	Upper cheeks	Corneometer by experts	Thirty minutes before every skin test, subjects were instructed to remove the makeup and clean their facial skin. Skin quality testing was performed at 0, 4 and 12 weeks. The results were presented as the mean value and the relative percentage (%) to the baseline.
Chan et al., 2024	The impact of oral sea-buckthorn oil on skin, blood markers, ocular, and vaginal health: a randomized control trial	Randomized, double-blind, placebo-controlled trial	Before vs after intervention	12 weeks	Chan LP, Yen TW, Tseng YP, et al. The impact of oral sea-buckthorn oil on skin, blood markers, ocular, and vaginal health: A randomized control trial. J Funct Foods. 2024;112(60):105973. doi:10.1016/j.jff.2023.105973	China (Taiwan)	Asians (Taiwanese / Chinese)	Females	46 years old and above	52.5	20	0	40	Lipids and fatty acids	Buckthorn oil	Identical placebo capsule	Pores	Pores	Number of pores increase with skin ageing	Upper cheeks	3D imaging system by experts	Analysed by using VISIA® Complexion Analysis System (Canfield Scientific, Inc., Fairfield, NJ, USA). The VISIA® System ensured consistent positioning of each subject’s head with a configurable head support. The photographic images were captured with standard light at 0-degree head positioning. . The results were presented as the mean value and the relative percentage (%) to the baseline.
Chan et al., 2024	The impact of oral sea-buckthorn oil on skin, blood markers, ocular, and vaginal health: a randomized control trial	Randomized, double-blind, placebo-controlled trial	Before vs after intervention	12 weeks	Chan LP, Yen TW, Tseng YP, et al. The impact of oral sea-buckthorn oil on skin, blood markers, ocular, and vaginal health: A randomized control trial. J Funct Foods. 2024;112(60):105973. doi:10.1016/j.jff.2023.105973	China (Taiwan)	Asians (Taiwanese / Chinese)	Females	46 years old and above	52.5	20	0	40	Lipids and fatty acids	Buckthorn oil	Identical placebo capsule	Texture	Wrinkling	Texture is greatly reduced when number of pores decreased	Upper cheeks	3D imaging system by experts	Analysed by using VISIA® Complexion Analysis System (Canfield Scientific, Inc., Fairfield, NJ, USA). The VISIA® System ensured consistent positioning of each subject’s head with a configurable head support. The photographic images were captured with standard light at 0-degree head positioning. . The results were presented as the mean value and the relative percentage (%) to the baseline.
Chan et al., 2024	The impact of oral sea-buckthorn oil on skin, blood markers, ocular, and vaginal health: a randomized control trial	Randomized, double-blind, placebo-controlled trial	Before vs after intervention	12 weeks	Chan LP, Yen TW, Tseng YP, et al. The impact of oral sea-buckthorn oil on skin, blood markers, ocular, and vaginal health: A randomized control trial. J Funct Foods. 2024;112(60):105973. doi:10.1016/j.jff.2023.105973	China (Taiwan)	Asians (Taiwanese / Chinese)	Females	46 years old and above	52.5	20	0	40	Lipids and fatty acids	Buckthorn oil	Identical placebo capsule	Collagen density content	Density	Collagen is an essential structural protein in the extracellular matrix, thus skin integrity and collagen fiber content is related to skin aging. Collagen density may explain the observed improvement in skin pores and texture	Upper cheeks	Digital ultrasound imaging system	Thirty minutes before every skin test, subjects were instructed to remove the makeup and clean their facial skin. Skin quality testing was performed at 0, 4 and 12 weeks. The results were presented as the mean value and the relative percentage (%) to the baseline.
Chan et al., 2024	The impact of oral sea-buckthorn oil on skin, blood markers, ocular, and vaginal health: a randomized control trial	Randomized, double-blind, placebo-controlled trial	Before vs after intervention	12 weeks	Chan LP, Yen TW, Tseng YP, et al. The impact of oral sea-buckthorn oil on skin, blood markers, ocular, and vaginal health: A randomized control trial. J Funct Foods. 2024;112(60):105973. doi:10.1016/j.jff.2023.105973	China (Taiwan)	Asians (Taiwanese / Chinese)	Females	46 years old and above	52.5	20	0	40	Lipids and fatty acids	Buckthorn oil	One capsule of soft sea buckthorn oil capsules/day (1g)	Brightness	Brightness	Brightness of skin decreases with ageing	Upper cheeks	Chromameter by experts	Thirty minutes before every skin test, subjects were instructed to remove the makeup and clean their facial skin. Skin quality testing was performed at 0, 4 and 12 weeks. The results were presented as the mean value and the relative percentage (%) to the baseline.
Chan et al., 2024	The impact of oral sea-buckthorn oil on skin, blood markers, ocular, and vaginal health: a randomized control trial	Randomized, double-blind, placebo-controlled trial	Before vs after intervention	12 weeks	Chan LP, Yen TW, Tseng YP, et al. The impact of oral sea-buckthorn oil on skin, blood markers, ocular, and vaginal health: A randomized control trial. J Funct Foods. 2024;112(60):105973. doi:10.1016/j.jff.2023.105973	China (Taiwan)	Asians (Taiwanese / Chinese)	Females	46 years old and above	52.5	20	0	40	Lipids and fatty acids	Buckthorn oil	One capsule of soft sea buckthorn oil capsules/day (1g)	Redness sensitivity index	Redness	Measures the degree of redness or erythema in the skin with response to UV exposure. Redness sensitivity index increases with skin ageing	Upper cheeks	Chromameter by experts	Thirty minutes before every skin test, subjects were instructed to remove the makeup and clean their facial skin. Skin quality testing was performed at 0, 4 and 12 weeks. The results were presented as the mean value and the relative percentage (%) to the baseline.
Chan et al., 2024	The impact of oral sea-buckthorn oil on skin, blood markers, ocular, and vaginal health: a randomized control trial	Randomized, double-blind, placebo-controlled trial	Before vs after intervention	12 weeks	Chan LP, Yen TW, Tseng YP, et al. The impact of oral sea-buckthorn oil on skin, blood markers, ocular, and vaginal health: A randomized control trial. J Funct Foods. 2024;112(60):105973. doi:10.1016/j.jff.2023.105973	China (Taiwan)	Asians (Taiwanese / Chinese)	Females	46 years old and above	52.5	20	0	40	Lipids and fatty acids	Buckthorn oil	One capsule of soft sea buckthorn oil capsules/day (1g)	Hydration / Moisture	Hydration	Presented as the mean value and the relative percentage (%) to the baseline.	Upper cheeks	Corneometer by experts	Thirty minutes before every skin test, subjects were instructed to remove the makeup and clean their facial skin. Skin quality testing was performed at 0, 4 and 12 weeks. The results were presented as the mean value and the relative percentage (%) to the baseline.
Chan et al., 2024	The impact of oral sea-buckthorn oil on skin, blood markers, ocular, and vaginal health: a randomized control trial	Randomized, double-blind, placebo-controlled trial	Before vs after intervention	12 weeks	Chan LP, Yen TW, Tseng YP, et al. The impact of oral sea-buckthorn oil on skin, blood markers, ocular, and vaginal health: A randomized control trial. J Funct Foods. 2024;112(60):105973. doi:10.1016/j.jff.2023.105973	China (Taiwan)	Asians (Taiwanese / Chinese)	Females	46 years old and above	52.5	20	0	40	Lipids and fatty acids	Buckthorn oil	One capsule of soft sea buckthorn oil capsules/day (1g)	Elasticity	Elasticity	Elasticity decreases with skin ageing	Upper cheeks	Corneometer by experts	Thirty minutes before every skin test, subjects were instructed to remove the makeup and clean their facial skin. Skin quality testing was performed at 0, 4 and 12 weeks. The results were presented as the mean value and the relative percentage (%) to the baseline.
Chan et al., 2024	The impact of oral sea-buckthorn oil on skin, blood markers, ocular, and vaginal health: a randomized control trial	Randomized, double-blind, placebo-controlled trial	Before vs after intervention	12 weeks	Chan LP, Yen TW, Tseng YP, et al. The impact of oral sea-buckthorn oil on skin, blood markers, ocular, and vaginal health: A randomized control trial. J Funct Foods. 2024;112(60):105973. doi:10.1016/j.jff.2023.105973	China (Taiwan)	Asians (Taiwanese / Chinese)	Females	46 years old and above	52.5	20	0	40	Lipids and fatty acids	Buckthorn oil	One capsule of soft sea buckthorn oil capsules/day (1g)	Pores	Pores	Number of pores increase with skin ageing	Upper cheeks	3D imaging system by experts	Analysed by using VISIA® Complexion Analysis System (Canfield Scientific, Inc., Fairfield, NJ, USA). The VISIA® System ensured consistent positioning of each subject’s head with a configurable head support. The photographic images were captured with standard light at 0-degree head positioning. . The results were presented as the mean value and the relative percentage (%) to the baseline.
Chan et al., 2024	The impact of oral sea-buckthorn oil on skin, blood markers, ocular, and vaginal health: a randomized control trial	Randomized, double-blind, placebo-controlled trial	Before vs after intervention	12 weeks	Chan LP, Yen TW, Tseng YP, et al. The impact of oral sea-buckthorn oil on skin, blood markers, ocular, and vaginal health: A randomized control trial. J Funct Foods. 2024;112(60):105973. doi:10.1016/j.jff.2023.105973	China (Taiwan)	Asians (Taiwanese / Chinese)	Females	46 years old and above	52.5	20	0	40	Lipids and fatty acids	Buckthorn oil	One capsule of soft sea buckthorn oil capsules/day (1g)	Texture	Wrinkling	Texture is greatly reduced when number of pores decreased	Upper cheeks	3D imaging system by experts	Analysed by using VISIA® Complexion Analysis System (Canfield Scientific, Inc., Fairfield, NJ, USA). The VISIA® System ensured consistent positioning of each subject’s head with a configurable head support. The photographic images were captured with standard light at 0-degree head positioning. . The results were presented as the mean value and the relative percentage (%) to the baseline.
Chan et al., 2024	The impact of oral sea-buckthorn oil on skin, blood markers, ocular, and vaginal health: a randomized control trial	Randomized, double-blind, placebo-controlled trial	Before vs after intervention	12 weeks	Chan LP, Yen TW, Tseng YP, et al. The impact of oral sea-buckthorn oil on skin, blood markers, ocular, and vaginal health: A randomized control trial. J Funct Foods. 2024;112(60):105973. doi:10.1016/j.jff.2023.105973	China (Taiwan)	Asians (Taiwanese / Chinese)	Females	46 years old and above	52.5	20	0	40	Lipids and fatty acids	Buckthorn oil	One capsule of soft sea buckthorn oil capsules/day (1g)	Collagen density content	Density	Collagen is an essential structural protein in the extracellular matrix, thus skin integrity and collagen fiber content is related to skin aging. Collagen density may explain the observed improvement in skin pores and texture	Upper cheeks	Digital ultrasound imaging system	Thirty minutes before every skin test, subjects were instructed to remove the makeup and clean their facial skin. Skin quality testing was performed at 0, 4 and 12 weeks. The results were presented as the mean value and the relative percentage (%) to the baseline.
Chiu et al., 2016	Improvement of green tea polyphenol with milk on skin with respect to antioxidation in healthy adults: a double-blind placebo-controlled randomized crossover clinical trial	Randomized, double-blind, placebo-controlled trial	Intervention vs non-interventional controls	6 months	Chiu HF, Lin TY, Shen YC, Venkatakrishnan K, Wang CK. Improvement of green tea polyphenol with milk on skin with respect to antioxidation in healthy adults: A double-blind placebo-controlled randomized crossover clinical trial. Food Funct. 2016;7(2):893-901. doi:10.1039/c5fo01271f	China (Taiwan)	Asians (Taiwanese / Chinese)	Both females & males	25 - 80 years old	Not reported	Not Reported	Not Reported	44	Polyphenols	Green tea mix	2 packs of green tea polyphenol infused with milk powder mixed with 240mL of mineral water per day. Each experimental packet (35 g) consisted of milk powder (Protein 6.5 g, Fat 3 g, Carbohydrate 22 g) with green tea polyphenols, skim milk, whey protein, lactoferrin isolated from soy and other supplements such as maltodextrin, vegetable oil, sugar, minerals (calcium carbonate, magnesium phosphate,…	Elasticity	Elasticity	Not reported	Face (Middle of nose to right ear)	Cutometer by experts	Subjects were assessed at baseline and after 6 months of study. All subjects were requested to wash and clean their face and arm, and then stayed calmly for 30 minutes in a 20 ± 2 ˚C and relative humidity 50 ± 2 % room before the test
Chiu et al., 2016	Improvement of green tea polyphenol with milk on skin with respect to antioxidation in healthy adults: a double-blind placebo-controlled randomized crossover clinical trial	Randomized, double-blind, placebo-controlled trial	Intervention vs non-interventional controls	6 months	Chiu HF, Lin TY, Shen YC, Venkatakrishnan K, Wang CK. Improvement of green tea polyphenol with milk on skin with respect to antioxidation in healthy adults: A double-blind placebo-controlled randomized crossover clinical trial. Food Funct. 2016;7(2):893-901. doi:10.1039/c5fo01271f	China (Taiwan)	Asians (Taiwanese / Chinese)	Both females & males	25 - 80 years old	Not reported	Not Reported	Not Reported	44	Polyphenols	Green tea mix	2 packs of green tea polyphenol infused with milk powder mixed with 240mL of mineral water per day. Each experimental packet (35 g) consisted of milk powder (Protein 6.5 g, Fat 3 g, Carbohydrate 22 g) with green tea polyphenols, skim milk, whey protein, lactoferrin isolated from soy and other supplements such as maltodextrin, vegetable oil, sugar, minerals (calcium carbonate, magnesium phosphate,…	Elasticity	Elasticity	Not reported	Arm (Middle of wrist to elbow joint of arm inner side)	Cutometer by experts	Subjects were assessed at baseline and after 6 months of study. All subjects were requested to wash and clean their face and arm, and then stayed calmly for 30 minutes in a 20 ± 2 ˚C and relative humidity 50 ± 2 % room before the test
Chiu et al., 2016	Improvement of green tea polyphenol with milk on skin with respect to antioxidation in healthy adults: a double-blind placebo-controlled randomized crossover clinical trial	Randomized, double-blind, placebo-controlled trial	Intervention vs non-interventional controls	6 months	Chiu HF, Lin TY, Shen YC, Venkatakrishnan K, Wang CK. Improvement of green tea polyphenol with milk on skin with respect to antioxidation in healthy adults: A double-blind placebo-controlled randomized crossover clinical trial. Food Funct. 2016;7(2):893-901. doi:10.1039/c5fo01271f	China (Taiwan)	Asians (Taiwanese / Chinese)	Both females & males	25 - 80 years old	Not reported	Not Reported	Not Reported	44	Polyphenols	Green tea mix	2 packs of green tea polyphenol infused with milk powder mixed with 240mL of mineral water per day. Each experimental packet (35 g) consisted of milk powder (Protein 6.5 g, Fat 3 g, Carbohydrate 22 g) with green tea polyphenols, skim milk, whey protein, lactoferrin isolated from soy and other supplements such as maltodextrin, vegetable oil, sugar, minerals (calcium carbonate, magnesium phosphate,…	Hydration / Moisture	Hydration	Determine the water-related changes in the electrical capacitance and measured as arbitrary units (AU)	Face (Middle of nose to right ear)	Corneometer by experts	Corneometer use the high dielectric constant of water for determining the water-related changes in the electrical capacitance. Subjects were assessed at baseline and after 6 months of study. All subjects were requested to wash and clean their face and arm, and then stayed calmly for 30 minutes in a 20 ± 2 ˚C and relative humidity 50 ± 2 % room before the test
Chiu et al., 2016	Improvement of green tea polyphenol with milk on skin with respect to antioxidation in healthy adults: a double-blind placebo-controlled randomized crossover clinical trial	Randomized, double-blind, placebo-controlled trial	Intervention vs non-interventional controls	6 months	Chiu HF, Lin TY, Shen YC, Venkatakrishnan K, Wang CK. Improvement of green tea polyphenol with milk on skin with respect to antioxidation in healthy adults: A double-blind placebo-controlled randomized crossover clinical trial. Food Funct. 2016;7(2):893-901. doi:10.1039/c5fo01271f	China (Taiwan)	Asians (Taiwanese / Chinese)	Both females & males	25 - 80 years old	Not reported	Not Reported	Not Reported	44	Polyphenols	Green tea mix	2 packs of green tea polyphenol infused with milk powder mixed with 240mL of mineral water per day. Each experimental packet (35 g) consisted of milk powder (Protein 6.5 g, Fat 3 g, Carbohydrate 22 g) with green tea polyphenols, skim milk, whey protein, lactoferrin isolated from soy and other supplements such as maltodextrin, vegetable oil, sugar, minerals (calcium carbonate, magnesium phosphate,…	Hydration / Moisture	Hydration	Determine the water-related changes in the electrical capacitance and measured as arbitrary units (AU)	Arm (Middle of wrist to elbow joint of arm inner side)	Corneometer by experts	Corneometer use the high dielectric constant of water for determining the water-related changes in the electrical capacitance. Subjects were assessed at baseline and after 6 months of study. All subjects were requested to wash and clean their face and arm, and then stayed calmly for 30 minutes in a 20 ± 2 ˚C and relative humidity 50 ± 2 % room before the test
Chiu et al., 2016	Improvement of green tea polyphenol with milk on skin with respect to antioxidation in healthy adults: a double-blind placebo-controlled randomized crossover clinical trial	Randomized, double-blind, placebo-controlled trial	Intervention vs non-interventional controls	6 months	Chiu HF, Lin TY, Shen YC, Venkatakrishnan K, Wang CK. Improvement of green tea polyphenol with milk on skin with respect to antioxidation in healthy adults: A double-blind placebo-controlled randomized crossover clinical trial. Food Funct. 2016;7(2):893-901. doi:10.1039/c5fo01271f	China (Taiwan)	Asians (Taiwanese / Chinese)	Both females & males	25 - 80 years old	Not reported	Not Reported	Not Reported	44	Polyphenols	Green tea mix	2 packs of green tea polyphenol infused with milk powder mixed with 240mL of mineral water per day. Each experimental packet (35 g) consisted of milk powder (Protein 6.5 g, Fat 3 g, Carbohydrate 22 g) with green tea polyphenols, skim milk, whey protein, lactoferrin isolated from soy and other supplements such as maltodextrin, vegetable oil, sugar, minerals (calcium carbonate, magnesium phosphate,…	Transepidermal water loss (TEWL)	Skin barrier	Expressed as g/m2/h.	Face (Middle of nose to right ear)	Tewameter	Subjects were assessed at baseline and after 6 months of study. All subjects were requested to wash and clean their face and arm, and then stayed calmly for 30 minutes in a 20 ± 2 ˚C and relative humidity 50 ± 2 % room before the test
Chiu et al., 2016	Improvement of green tea polyphenol with milk on skin with respect to antioxidation in healthy adults: a double-blind placebo-controlled randomized crossover clinical trial	Randomized, double-blind, placebo-controlled trial	Intervention vs non-interventional controls	6 months	Chiu HF, Lin TY, Shen YC, Venkatakrishnan K, Wang CK. Improvement of green tea polyphenol with milk on skin with respect to antioxidation in healthy adults: A double-blind placebo-controlled randomized crossover clinical trial. Food Funct. 2016;7(2):893-901. doi:10.1039/c5fo01271f	China (Taiwan)	Asians (Taiwanese / Chinese)	Both females & males	25 - 80 years old	Not reported	Not Reported	Not Reported	44	Polyphenols	Green tea mix	2 packs of green tea polyphenol infused with milk powder mixed with 240mL of mineral water per day. Each experimental packet (35 g) consisted of milk powder (Protein 6.5 g, Fat 3 g, Carbohydrate 22 g) with green tea polyphenols, skim milk, whey protein, lactoferrin isolated from soy and other supplements such as maltodextrin, vegetable oil, sugar, minerals (calcium carbonate, magnesium phosphate,…	Transepidermal water loss (TEWL)	Skin barrier	Expressed as g/m2/h.	Arm (Middle of wrist to elbow joint of arm inner side)	Tewameter	Subjects were assessed at baseline and after 6 months of study. All subjects were requested to wash and clean their face and arm, and then stayed calmly for 30 minutes in a 20 ± 2 ˚C and relative humidity 50 ± 2 % room before the test
Chiu et al., 2016	Improvement of green tea polyphenol with milk on skin with respect to antioxidation in healthy adults: a double-blind placebo-controlled randomized crossover clinical trial	Randomized, double-blind, placebo-controlled trial	Intervention vs non-interventional controls	6 months	Chiu HF, Lin TY, Shen YC, Venkatakrishnan K, Wang CK. Improvement of green tea polyphenol with milk on skin with respect to antioxidation in healthy adults: A double-blind placebo-controlled randomized crossover clinical trial. Food Funct. 2016;7(2):893-901. doi:10.1039/c5fo01271f	China (Taiwan)	Asians (Taiwanese / Chinese)	Both females & males	25 - 80 years old	Not reported	Not Reported	Not Reported	44	Polyphenols	Green tea mix	2 packs of green tea polyphenol infused with milk powder mixed with 240mL of mineral water per day. Each experimental packet (35 g) consisted of milk powder (Protein 6.5 g, Fat 3 g, Carbohydrate 22 g) with green tea polyphenols, skim milk, whey protein, lactoferrin isolated from soy and other supplements such as maltodextrin, vegetable oil, sugar, minerals (calcium carbonate, magnesium phosphate,…	Facial wrinkles (Roughness)	Wrinkling	Defined as roughness of wrinkles	Face (Middle of nose to right ear)	3D imaging system by experts	Subjects were assessed at baseline and after 6 months of study. All subjects were requested to wash and clean their face and arm, and then stayed calmly for 30 minutes in a 20 ± 2 ˚C and relative humidity 50 ± 2 % room before the test
Chiu et al., 2016	Improvement of green tea polyphenol with milk on skin with respect to antioxidation in healthy adults: a double-blind placebo-controlled randomized crossover clinical trial	Randomized, double-blind, placebo-controlled trial	Intervention vs non-interventional controls	6 months	Chiu HF, Lin TY, Shen YC, Venkatakrishnan K, Wang CK. Improvement of green tea polyphenol with milk on skin with respect to antioxidation in healthy adults: A double-blind placebo-controlled randomized crossover clinical trial. Food Funct. 2016;7(2):893-901. doi:10.1039/c5fo01271f	China (Taiwan)	Asians (Taiwanese / Chinese)	Both females & males	25 - 80 years old	Not reported	Not Reported	Not Reported	44	Polyphenols	Green tea mix	2 packs of green tea polyphenol infused with milk powder mixed with 240mL of mineral water per day. Each experimental packet (35 g) consisted of milk powder (Protein 6.5 g, Fat 3 g, Carbohydrate 22 g) with green tea polyphenols, skim milk, whey protein, lactoferrin isolated from soy and other supplements such as maltodextrin, vegetable oil, sugar, minerals (calcium carbonate, magnesium phosphate,…	Facial wrinkles (Roughness)	Wrinkling	Defined as roughness of wrinkles	Arm (Middle of wrist to elbow joint of arm inner side)	3D imaging system by experts	Subjects were assessed at baseline and after 6 months of study. All subjects were requested to wash and clean their face and arm, and then stayed calmly for 30 minutes in a 20 ± 2 ˚C and relative humidity 50 ± 2 % room before the test
Chiu et al., 2016	Improvement of green tea polyphenol with milk on skin with respect to antioxidation in healthy adults: a double-blind placebo-controlled randomized crossover clinical trial	Randomized, double-blind, placebo-controlled trial	Intervention vs non-interventional controls	6 months	Chiu HF, Lin TY, Shen YC, Venkatakrishnan K, Wang CK. Improvement of green tea polyphenol with milk on skin with respect to antioxidation in healthy adults: A double-blind placebo-controlled randomized crossover clinical trial. Food Funct. 2016;7(2):893-901. doi:10.1039/c5fo01271f	China (Taiwan)	Asians (Taiwanese / Chinese)	Both females & males	25 - 80 years old	Not reported	Not Reported	Not Reported	44	Polyphenols	Green tea mix	2 packs of green tea polyphenol infused with milk powder mixed with 240mL of mineral water per day. Each experimental packet (35 g) consisted of milk powder (Protein 6.5 g, Fat 3 g, Carbohydrate 22 g) with green tea polyphenols, skim milk, whey protein, lactoferrin isolated from soy and other supplements such as maltodextrin, vegetable oil, sugar, minerals (calcium carbonate, magnesium phosphate,…	Melanin index	Pigmentation	Quantifies the amount of melanin present in the skin, to assess for pigmentation disorders	Face (Middle of nose to right ear)	Mexameter	Mexameter is based on the strength of the absorbed and the reflected light at 660 nm and 880nm, respectively. Subjects were assessed at baseline and after 6 months of study. All subjects were requested to wash and clean their face and arm, and then stayed calmly for 30 minutes in a 20 ± 2 ˚C and relative humidity 50 ± 2 % room before the test
Chiu et al., 2016	Improvement of green tea polyphenol with milk on skin with respect to antioxidation in healthy adults: a double-blind placebo-controlled randomized crossover clinical trial	Randomized, double-blind, placebo-controlled trial	Intervention vs non-interventional controls	6 months	Chiu HF, Lin TY, Shen YC, Venkatakrishnan K, Wang CK. Improvement of green tea polyphenol with milk on skin with respect to antioxidation in healthy adults: A double-blind placebo-controlled randomized crossover clinical trial. Food Funct. 2016;7(2):893-901. doi:10.1039/c5fo01271f	China (Taiwan)	Asians (Taiwanese / Chinese)	Both females & males	25 - 80 years old	Not reported	Not Reported	Not Reported	44	Polyphenols	Green tea mix	2 packs of green tea polyphenol infused with milk powder mixed with 240mL of mineral water per day. Each experimental packet (35 g) consisted of milk powder (Protein 6.5 g, Fat 3 g, Carbohydrate 22 g) with green tea polyphenols, skim milk, whey protein, lactoferrin isolated from soy and other supplements such as maltodextrin, vegetable oil, sugar, minerals (calcium carbonate, magnesium phosphate,…	Melanin index	Pigmentation	Quantifies the amount of melanin present in the skin, to assess for pigmentation disorders	Arm (Middle of wrist to elbow joint of arm inner side)	Mexameter	Mexameter is based on the strength of the absorbed and the reflected light at 660 nm and 880nm, respectively. Subjects were assessed at baseline and after 6 months of study. All subjects were requested to wash and clean their face and arm, and then stayed calmly for 30 minutes in a 20 ± 2 ˚C and relative humidity 50 ± 2 % room before the test
Chiu et al., 2016	Improvement of green tea polyphenol with milk on skin with respect to antioxidation in healthy adults: a double-blind placebo-controlled randomized crossover clinical trial	Randomized, double-blind, placebo-controlled trial	Intervention vs non-interventional controls	6 months	Chiu HF, Lin TY, Shen YC, Venkatakrishnan K, Wang CK. Improvement of green tea polyphenol with milk on skin with respect to antioxidation in healthy adults: A double-blind placebo-controlled randomized crossover clinical trial. Food Funct. 2016;7(2):893-901. doi:10.1039/c5fo01271f	China (Taiwan)	Asians (Taiwanese / Chinese)	Both females & males	25 - 80 years old	Not reported	Not Reported	Not Reported	44	Polyphenols	Green tea mix	2 packs of green tea polyphenol infused with milk powder mixed with 240mL of mineral water per day. Each experimental packet (35 g) consisted of milk powder (Protein 6.5 g, Fat 3 g, Carbohydrate 22 g) with green tea polyphenols, skim milk, whey protein, lactoferrin isolated from soy and other supplements such as maltodextrin, vegetable oil, sugar, minerals (calcium carbonate, magnesium phosphate,…	Erythema index	Redness	Quantify the level of redness in the skin.	Face (Middle of nose to right ear)	Mexameter	Mexameter is based on the strength of the absorbed and the reflected light at 660 nm and 880nm, respectively. Subjects were assessed at baseline and after 6 months of study. All subjects were requested to wash and clean their face and arm, and then stayed calmly for 30 minutes in a 20 ± 2 ˚C and relative humidity 50 ± 2 % room before the test
Chiu et al., 2016	Improvement of green tea polyphenol with milk on skin with respect to antioxidation in healthy adults: a double-blind placebo-controlled randomized crossover clinical trial	Randomized, double-blind, placebo-controlled trial	Intervention vs non-interventional controls	6 months	Chiu HF, Lin TY, Shen YC, Venkatakrishnan K, Wang CK. Improvement of green tea polyphenol with milk on skin with respect to antioxidation in healthy adults: A double-blind placebo-controlled randomized crossover clinical trial. Food Funct. 2016;7(2):893-901. doi:10.1039/c5fo01271f	China (Taiwan)	Asians (Taiwanese / Chinese)	Both females & males	25 - 80 years old	Not reported	Not Reported	Not Reported	44	Polyphenols	Green tea mix	2 packs of green tea polyphenol infused with milk powder mixed with 240mL of mineral water per day. Each experimental packet (35 g) consisted of milk powder (Protein 6.5 g, Fat 3 g, Carbohydrate 22 g) with green tea polyphenols, skim milk, whey protein, lactoferrin isolated from soy and other supplements such as maltodextrin, vegetable oil, sugar, minerals (calcium carbonate, magnesium phosphate,…	Erythema index	Redness	Quantify the level of redness in the skin.	Arm (Middle of wrist to elbow joint of arm inner side)	Mexameter	Mexameter is based on the strength of the absorbed and the reflected light at 660 nm and 880nm, respectively. Subjects were assessed at baseline and after 6 months of study. All subjects were requested to wash and clean their face and arm, and then stayed calmly for 30 minutes in a 20 ± 2 ˚C and relative humidity 50 ± 2 % room before the test
Chiu et al., 2016	Improvement of green tea polyphenol with milk on skin with respect to antioxidation in healthy adults: a double-blind placebo-controlled randomized crossover clinical trial	Randomized, double-blind, placebo-controlled trial	Before vs after intervention	6 months	Chiu HF, Lin TY, Shen YC, Venkatakrishnan K, Wang CK. Improvement of green tea polyphenol with milk on skin with respect to antioxidation in healthy adults: A double-blind placebo-controlled randomized crossover clinical trial. Food Funct. 2016;7(2):893-901. doi:10.1039/c5fo01271f	China (Taiwan)	Asians (Taiwanese / Chinese)	Both females & males	25 - 80 years old	Not reported	Not Reported	Not Reported	44	Polyphenols	Green tea mix	Identical placebo drink (No green tea polyphenols)	Elasticity	Elasticity	Not reported	Face (Middle of nose to right ear)	Cutometer by experts	Subjects were assessed at baseline and after 6 months of study. All subjects were requested to wash and clean their face and arm, and then stayed calmly for 30 minutes in a 20 ± 2 ˚C and relative humidity 50 ± 2 % room before the test
Chiu et al., 2016	Improvement of green tea polyphenol with milk on skin with respect to antioxidation in healthy adults: a double-blind placebo-controlled randomized crossover clinical trial	Randomized, double-blind, placebo-controlled trial	Before vs after intervention	6 months	Chiu HF, Lin TY, Shen YC, Venkatakrishnan K, Wang CK. Improvement of green tea polyphenol with milk on skin with respect to antioxidation in healthy adults: A double-blind placebo-controlled randomized crossover clinical trial. Food Funct. 2016;7(2):893-901. doi:10.1039/c5fo01271f	China (Taiwan)	Asians (Taiwanese / Chinese)	Both females & males	25 - 80 years old	Not reported	Not Reported	Not Reported	44	Polyphenols	Green tea mix	Identical placebo drink (No green tea polyphenols)	Elasticity	Elasticity	Not reported	Arm (Middle of wrist to elbow joint of arm inner side)	Cutometer by experts	Subjects were assessed at baseline and after 6 months of study. All subjects were requested to wash and clean their face and arm, and then stayed calmly for 30 minutes in a 20 ± 2 ˚C and relative humidity 50 ± 2 % room before the test
Chiu et al., 2016	Improvement of green tea polyphenol with milk on skin with respect to antioxidation in healthy adults: a double-blind placebo-controlled randomized crossover clinical trial	Randomized, double-blind, placebo-controlled trial	Before vs after intervention	6 months	Chiu HF, Lin TY, Shen YC, Venkatakrishnan K, Wang CK. Improvement of green tea polyphenol with milk on skin with respect to antioxidation in healthy adults: A double-blind placebo-controlled randomized crossover clinical trial. Food Funct. 2016;7(2):893-901. doi:10.1039/c5fo01271f	China (Taiwan)	Asians (Taiwanese / Chinese)	Both females & males	25 - 80 years old	Not reported	Not Reported	Not Reported	44	Polyphenols	Green tea mix	Identical placebo drink (No green tea polyphenols)	Hydration / Moisture	Hydration	Determine the water-related changes in the electrical capacitance and measured as arbitrary units (AU)	Face (Middle of nose to right ear)	Corneometer by experts	Corneometer use the high dielectric constant of water for determining the water-related changes in the electrical capacitance. Subjects were assessed at baseline and after 6 months of study. All subjects were requested to wash and clean their face and arm, and then stayed calmly for 30 minutes in a 20 ± 2 ˚C and relative humidity 50 ± 2 % room before the test
Chiu et al., 2016	Improvement of green tea polyphenol with milk on skin with respect to antioxidation in healthy adults: a double-blind placebo-controlled randomized crossover clinical trial	Randomized, double-blind, placebo-controlled trial	Before vs after intervention	6 months	Chiu HF, Lin TY, Shen YC, Venkatakrishnan K, Wang CK. Improvement of green tea polyphenol with milk on skin with respect to antioxidation in healthy adults: A double-blind placebo-controlled randomized crossover clinical trial. Food Funct. 2016;7(2):893-901. doi:10.1039/c5fo01271f	China (Taiwan)	Asians (Taiwanese / Chinese)	Both females & males	25 - 80 years old	Not reported	Not Reported	Not Reported	44	Polyphenols	Green tea mix	Identical placebo drink (No green tea polyphenols)	Hydration / Moisture	Hydration	Determine the water-related changes in the electrical capacitance and measured as arbitrary units (AU)	Arm (Middle of wrist to elbow joint of arm inner side)	Corneometer by experts	Corneometer use the high dielectric constant of water for determining the water-related changes in the electrical capacitance. Subjects were assessed at baseline and after 6 months of study. All subjects were requested to wash and clean their face and arm, and then stayed calmly for 30 minutes in a 20 ± 2 ˚C and relative humidity 50 ± 2 % room before the test
Chiu et al., 2016	Improvement of green tea polyphenol with milk on skin with respect to antioxidation in healthy adults: a double-blind placebo-controlled randomized crossover clinical trial	Randomized, double-blind, placebo-controlled trial	Before vs after intervention	6 months	Chiu HF, Lin TY, Shen YC, Venkatakrishnan K, Wang CK. Improvement of green tea polyphenol with milk on skin with respect to antioxidation in healthy adults: A double-blind placebo-controlled randomized crossover clinical trial. Food Funct. 2016;7(2):893-901. doi:10.1039/c5fo01271f	China (Taiwan)	Asians (Taiwanese / Chinese)	Both females & males	25 - 80 years old	Not reported	Not Reported	Not Reported	44	Polyphenols	Green tea mix	Identical placebo drink (No green tea polyphenols)	Transepidermal water loss (TEWL)	Skin barrier	Expressed as g/m2/h.	Face (Middle of nose to right ear)	Tewameter	Subjects were assessed at baseline and after 6 months of study. All subjects were requested to wash and clean their face and arm, and then stayed calmly for 30 minutes in a 20 ± 2 ˚C and relative humidity 50 ± 2 % room before the test
Chiu et al., 2016	Improvement of green tea polyphenol with milk on skin with respect to antioxidation in healthy adults: a double-blind placebo-controlled randomized crossover clinical trial	Randomized, double-blind, placebo-controlled trial	Before vs after intervention	6 months	Chiu HF, Lin TY, Shen YC, Venkatakrishnan K, Wang CK. Improvement of green tea polyphenol with milk on skin with respect to antioxidation in healthy adults: A double-blind placebo-controlled randomized crossover clinical trial. Food Funct. 2016;7(2):893-901. doi:10.1039/c5fo01271f	China (Taiwan)	Asians (Taiwanese / Chinese)	Both females & males	25 - 80 years old	Not reported	Not Reported	Not Reported	44	Polyphenols	Green tea mix	Identical placebo drink (No green tea polyphenols)	Transepidermal water loss (TEWL)	Skin barrier	Expressed as g/m2/h.	Arm (Middle of wrist to elbow joint of arm inner side)	Tewameter	Subjects were assessed at baseline and after 6 months of study. All subjects were requested to wash and clean their face and arm, and then stayed calmly for 30 minutes in a 20 ± 2 ˚C and relative humidity 50 ± 2 % room before the test
Chiu et al., 2016	Improvement of green tea polyphenol with milk on skin with respect to antioxidation in healthy adults: a double-blind placebo-controlled randomized crossover clinical trial	Randomized, double-blind, placebo-controlled trial	Before vs after intervention	6 months	Chiu HF, Lin TY, Shen YC, Venkatakrishnan K, Wang CK. Improvement of green tea polyphenol with milk on skin with respect to antioxidation in healthy adults: A double-blind placebo-controlled randomized crossover clinical trial. Food Funct. 2016;7(2):893-901. doi:10.1039/c5fo01271f	China (Taiwan)	Asians (Taiwanese / Chinese)	Both females & males	25 - 80 years old	Not reported	Not Reported	Not Reported	44	Polyphenols	Green tea mix	Identical placebo drink (No green tea polyphenols)	Facial wrinkles (Roughness)	Wrinkling	Defined as roughness of wrinkles	Face (Middle of nose to right ear)	3D imaging system by experts	Subjects were assessed at baseline and after 6 months of study. All subjects were requested to wash and clean their face and arm, and then stayed calmly for 30 minutes in a 20 ± 2 ˚C and relative humidity 50 ± 2 % room before the test
Chiu et al., 2016	Improvement of green tea polyphenol with milk on skin with respect to antioxidation in healthy adults: a double-blind placebo-controlled randomized crossover clinical trial	Randomized, double-blind, placebo-controlled trial	Before vs after intervention	6 months	Chiu HF, Lin TY, Shen YC, Venkatakrishnan K, Wang CK. Improvement of green tea polyphenol with milk on skin with respect to antioxidation in healthy adults: A double-blind placebo-controlled randomized crossover clinical trial. Food Funct. 2016;7(2):893-901. doi:10.1039/c5fo01271f	China (Taiwan)	Asians (Taiwanese / Chinese)	Both females & males	25 - 80 years old	Not reported	Not Reported	Not Reported	44	Polyphenols	Green tea mix	Identical placebo drink (No green tea polyphenols)	Facial wrinkles (Roughness)	Wrinkling	Defined as roughness of wrinkles	Arm (Middle of wrist to elbow joint of arm inner side)	3D imaging system by experts	Subjects were assessed at baseline and after 6 months of study. All subjects were requested to wash and clean their face and arm, and then stayed calmly for 30 minutes in a 20 ± 2 ˚C and relative humidity 50 ± 2 % room before the test
Chiu et al., 2016	Improvement of green tea polyphenol with milk on skin with respect to antioxidation in healthy adults: a double-blind placebo-controlled randomized crossover clinical trial	Randomized, double-blind, placebo-controlled trial	Before vs after intervention	6 months	Chiu HF, Lin TY, Shen YC, Venkatakrishnan K, Wang CK. Improvement of green tea polyphenol with milk on skin with respect to antioxidation in healthy adults: A double-blind placebo-controlled randomized crossover clinical trial. Food Funct. 2016;7(2):893-901. doi:10.1039/c5fo01271f	China (Taiwan)	Asians (Taiwanese / Chinese)	Both females & males	25 - 80 years old	Not reported	Not Reported	Not Reported	44	Polyphenols	Green tea mix	Identical placebo drink (No green tea polyphenols)	Melanin index	Pigmentation	Quantifies the amount of melanin present in the skin, to assess for pigmentation disorders	Face (Middle of nose to right ear)	Mexameter	Mexameter is based on the strength of the absorbed and the reflected light at 660 nm and 880nm, respectively. Subjects were assessed at baseline and after 6 months of study. All subjects were requested to wash and clean their face and arm, and then stayed calmly for 30 minutes in a 20 ± 2 ˚C and relative humidity 50 ± 2 % room before the test
Chiu et al., 2016	Improvement of green tea polyphenol with milk on skin with respect to antioxidation in healthy adults: a double-blind placebo-controlled randomized crossover clinical trial	Randomized, double-blind, placebo-controlled trial	Before vs after intervention	6 months	Chiu HF, Lin TY, Shen YC, Venkatakrishnan K, Wang CK. Improvement of green tea polyphenol with milk on skin with respect to antioxidation in healthy adults: A double-blind placebo-controlled randomized crossover clinical trial. Food Funct. 2016;7(2):893-901. doi:10.1039/c5fo01271f	China (Taiwan)	Asians (Taiwanese / Chinese)	Both females & males	25 - 80 years old	Not reported	Not Reported	Not Reported	44	Polyphenols	Green tea mix	Identical placebo drink (No green tea polyphenols)	Melanin index	Pigmentation	Quantifies the amount of melanin present in the skin, to assess for pigmentation disorders	Arm (Middle of wrist to elbow joint of arm inner side)	Mexameter	Mexameter is based on the strength of the absorbed and the reflected light at 660 nm and 880nm, respectively. Subjects were assessed at baseline and after 6 months of study. All subjects were requested to wash and clean their face and arm, and then stayed calmly for 30 minutes in a 20 ± 2 ˚C and relative humidity 50 ± 2 % room before the test
Chiu et al., 2016	Improvement of green tea polyphenol with milk on skin with respect to antioxidation in healthy adults: a double-blind placebo-controlled randomized crossover clinical trial	Randomized, double-blind, placebo-controlled trial	Before vs after intervention	6 months	Chiu HF, Lin TY, Shen YC, Venkatakrishnan K, Wang CK. Improvement of green tea polyphenol with milk on skin with respect to antioxidation in healthy adults: A double-blind placebo-controlled randomized crossover clinical trial. Food Funct. 2016;7(2):893-901. doi:10.1039/c5fo01271f	China (Taiwan)	Asians (Taiwanese / Chinese)	Both females & males	25 - 80 years old	Not reported	Not Reported	Not Reported	44	Polyphenols	Green tea mix	Identical placebo drink (No green tea polyphenols)	Erythema index	Redness	Quantify the level of redness in the skin.	Face (Middle of nose to right ear)	Mexameter	Mexameter is based on the strength of the absorbed and the reflected light at 660 nm and 880nm, respectively. Subjects were assessed at baseline and after 6 months of study. All subjects were requested to wash and clean their face and arm, and then stayed calmly for 30 minutes in a 20 ± 2 ˚C and relative humidity 50 ± 2 % room before the test
Chiu et al., 2016	Improvement of green tea polyphenol with milk on skin with respect to antioxidation in healthy adults: a double-blind placebo-controlled randomized crossover clinical trial	Randomized, double-blind, placebo-controlled trial	Before vs after intervention	6 months	Chiu HF, Lin TY, Shen YC, Venkatakrishnan K, Wang CK. Improvement of green tea polyphenol with milk on skin with respect to antioxidation in healthy adults: A double-blind placebo-controlled randomized crossover clinical trial. Food Funct. 2016;7(2):893-901. doi:10.1039/c5fo01271f	China (Taiwan)	Asians (Taiwanese / Chinese)	Both females & males	25 - 80 years old	Not reported	Not Reported	Not Reported	44	Polyphenols	Green tea mix	Identical placebo drink (No green tea polyphenols)	Erythema index	Redness	Quantify the level of redness in the skin.	Arm (Middle of wrist to elbow joint of arm inner side)	Mexameter	Mexameter is based on the strength of the absorbed and the reflected light at 660 nm and 880nm, respectively. Subjects were assessed at baseline and after 6 months of study. All subjects were requested to wash and clean their face and arm, and then stayed calmly for 30 minutes in a 20 ± 2 ˚C and relative humidity 50 ± 2 % room before the test
Chiu et al., 2016	Improvement of green tea polyphenol with milk on skin with respect to antioxidation in healthy adults: a double-blind placebo-controlled randomized crossover clinical trial	Randomized, double-blind, placebo-controlled trial	Before vs after intervention	6 months	Chiu HF, Lin TY, Shen YC, Venkatakrishnan K, Wang CK. Improvement of green tea polyphenol with milk on skin with respect to antioxidation in healthy adults: A double-blind placebo-controlled randomized crossover clinical trial. Food Funct. 2016;7(2):893-901. doi:10.1039/c5fo01271f	China (Taiwan)	Asians (Taiwanese / Chinese)	Both females & males	25 - 80 years old	Not reported	Not Reported	Not Reported	44	Polyphenols	Green tea mix	2 packs of green tea polyphenol infused with milk powder mixed with 240mL of mineral water per day. Each experimental packet (35 g) consisted of milk powder (Protein 6.5 g, Fat 3 g, Carbohydrate 22 g) with green tea polyphenols, skim milk, whey protein, lactoferrin isolated from soy and other supplements such as maltodextrin, vegetable oil, sugar, minerals (calcium carbonate, magnesium phosphate,…	Elasticity	Elasticity	Not reported	Face (Middle of nose to right ear)	Cutometer by experts	Subjects were assessed at baseline and after 6 months of study. All subjects were requested to wash and clean their face and arm, and then stayed calmly for 30 minutes in a 20 ± 2 ˚C and relative humidity 50 ± 2 % room before the test
Chiu et al., 2016	Improvement of green tea polyphenol with milk on skin with respect to antioxidation in healthy adults: a double-blind placebo-controlled randomized crossover clinical trial	Randomized, double-blind, placebo-controlled trial	Before vs after intervention	6 months	Chiu HF, Lin TY, Shen YC, Venkatakrishnan K, Wang CK. Improvement of green tea polyphenol with milk on skin with respect to antioxidation in healthy adults: A double-blind placebo-controlled randomized crossover clinical trial. Food Funct. 2016;7(2):893-901. doi:10.1039/c5fo01271f	China (Taiwan)	Asians (Taiwanese / Chinese)	Both females & males	25 - 80 years old	Not reported	Not Reported	Not Reported	44	Polyphenols	Green tea mix	2 packs of green tea polyphenol infused with milk powder mixed with 240mL of mineral water per day. Each experimental packet (35 g) consisted of milk powder (Protein 6.5 g, Fat 3 g, Carbohydrate 22 g) with green tea polyphenols, skim milk, whey protein, lactoferrin isolated from soy and other supplements such as maltodextrin, vegetable oil, sugar, minerals (calcium carbonate, magnesium phosphate,…	Elasticity	Elasticity	Not reported	Arm (Middle of wrist to elbow joint of arm inner side)	Cutometer by experts	Subjects were assessed at baseline and after 6 months of study. All subjects were requested to wash and clean their face and arm, and then stayed calmly for 30 minutes in a 20 ± 2 ˚C and relative humidity 50 ± 2 % room before the test
Chiu et al., 2016	Improvement of green tea polyphenol with milk on skin with respect to antioxidation in healthy adults: a double-blind placebo-controlled randomized crossover clinical trial	Randomized, double-blind, placebo-controlled trial	Before vs after intervention	6 months	Chiu HF, Lin TY, Shen YC, Venkatakrishnan K, Wang CK. Improvement of green tea polyphenol with milk on skin with respect to antioxidation in healthy adults: A double-blind placebo-controlled randomized crossover clinical trial. Food Funct. 2016;7(2):893-901. doi:10.1039/c5fo01271f	China (Taiwan)	Asians (Taiwanese / Chinese)	Both females & males	25 - 80 years old	Not reported	Not Reported	Not Reported	44	Polyphenols	Green tea mix	2 packs of green tea polyphenol infused with milk powder mixed with 240mL of mineral water per day. Each experimental packet (35 g) consisted of milk powder (Protein 6.5 g, Fat 3 g, Carbohydrate 22 g) with green tea polyphenols, skim milk, whey protein, lactoferrin isolated from soy and other supplements such as maltodextrin, vegetable oil, sugar, minerals (calcium carbonate, magnesium phosphate,…	Hydration / Moisture	Hydration	Determine the water-related changes in the electrical capacitance and measured as arbitrary units (AU)	Face (Middle of nose to right ear)	Corneometer by experts	Corneometer use the high dielectric constant of water for determining the water-related changes in the electrical capacitance. Subjects were assessed at baseline and after 6 months of study. All subjects were requested to wash and clean their face and arm, and then stayed calmly for 30 minutes in a 20 ± 2 ˚C and relative humidity 50 ± 2 % room before the test
Chiu et al., 2016	Improvement of green tea polyphenol with milk on skin with respect to antioxidation in healthy adults: a double-blind placebo-controlled randomized crossover clinical trial	Randomized, double-blind, placebo-controlled trial	Before vs after intervention	6 months	Chiu HF, Lin TY, Shen YC, Venkatakrishnan K, Wang CK. Improvement of green tea polyphenol with milk on skin with respect to antioxidation in healthy adults: A double-blind placebo-controlled randomized crossover clinical trial. Food Funct. 2016;7(2):893-901. doi:10.1039/c5fo01271f	China (Taiwan)	Asians (Taiwanese / Chinese)	Both females & males	25 - 80 years old	Not reported	Not Reported	Not Reported	44	Polyphenols	Green tea mix	2 packs of green tea polyphenol infused with milk powder mixed with 240mL of mineral water per day. Each experimental packet (35 g) consisted of milk powder (Protein 6.5 g, Fat 3 g, Carbohydrate 22 g) with green tea polyphenols, skim milk, whey protein, lactoferrin isolated from soy and other supplements such as maltodextrin, vegetable oil, sugar, minerals (calcium carbonate, magnesium phosphate,…	Hydration / Moisture	Hydration	Determine the water-related changes in the electrical capacitance and measured as arbitrary units (AU)	Arm (Middle of wrist to elbow joint of arm inner side)	Corneometer by experts	Corneometer use the high dielectric constant of water for determining the water-related changes in the electrical capacitance. Subjects were assessed at baseline and after 6 months of study. All subjects were requested to wash and clean their face and arm, and then stayed calmly for 30 minutes in a 20 ± 2 ˚C and relative humidity 50 ± 2 % room before the test
Chiu et al., 2016	Improvement of green tea polyphenol with milk on skin with respect to antioxidation in healthy adults: a double-blind placebo-controlled randomized crossover clinical trial	Randomized, double-blind, placebo-controlled trial	Before vs after intervention	6 months	Chiu HF, Lin TY, Shen YC, Venkatakrishnan K, Wang CK. Improvement of green tea polyphenol with milk on skin with respect to antioxidation in healthy adults: A double-blind placebo-controlled randomized crossover clinical trial. Food Funct. 2016;7(2):893-901. doi:10.1039/c5fo01271f	China (Taiwan)	Asians (Taiwanese / Chinese)	Both females & males	25 - 80 years old	Not reported	Not Reported	Not Reported	44	Polyphenols	Green tea mix	2 packs of green tea polyphenol infused with milk powder mixed with 240mL of mineral water per day. Each experimental packet (35 g) consisted of milk powder (Protein 6.5 g, Fat 3 g, Carbohydrate 22 g) with green tea polyphenols, skim milk, whey protein, lactoferrin isolated from soy and other supplements such as maltodextrin, vegetable oil, sugar, minerals (calcium carbonate, magnesium phosphate,…	Transepidermal water loss (TEWL)	Skin barrier	Expressed as g/m2/h.	Face (Middle of nose to right ear)	Tewameter	Subjects were assessed at baseline and after 6 months of study. All subjects were requested to wash and clean their face and arm, and then stayed calmly for 30 minutes in a 20 ± 2 ˚C and relative humidity 50 ± 2 % room before the test
Chiu et al., 2016	Improvement of green tea polyphenol with milk on skin with respect to antioxidation in healthy adults: a double-blind placebo-controlled randomized crossover clinical trial	Randomized, double-blind, placebo-controlled trial	Before vs after intervention	6 months	Chiu HF, Lin TY, Shen YC, Venkatakrishnan K, Wang CK. Improvement of green tea polyphenol with milk on skin with respect to antioxidation in healthy adults: A double-blind placebo-controlled randomized crossover clinical trial. Food Funct. 2016;7(2):893-901. doi:10.1039/c5fo01271f	China (Taiwan)	Asians (Taiwanese / Chinese)	Both females & males	25 - 80 years old	Not reported	Not Reported	Not Reported	44	Polyphenols	Green tea mix	2 packs of green tea polyphenol infused with milk powder mixed with 240mL of mineral water per day. Each experimental packet (35 g) consisted of milk powder (Protein 6.5 g, Fat 3 g, Carbohydrate 22 g) with green tea polyphenols, skim milk, whey protein, lactoferrin isolated from soy and other supplements such as maltodextrin, vegetable oil, sugar, minerals (calcium carbonate, magnesium phosphate,…	Transepidermal water loss (TEWL)	Skin barrier	Expressed as g/m2/h.	Arm (Middle of wrist to elbow joint of arm inner side)	Tewameter	Subjects were assessed at baseline and after 6 months of study. All subjects were requested to wash and clean their face and arm, and then stayed calmly for 30 minutes in a 20 ± 2 ˚C and relative humidity 50 ± 2 % room before the test
Chiu et al., 2016	Improvement of green tea polyphenol with milk on skin with respect to antioxidation in healthy adults: a double-blind placebo-controlled randomized crossover clinical trial	Randomized, double-blind, placebo-controlled trial	Before vs after intervention	6 months	Chiu HF, Lin TY, Shen YC, Venkatakrishnan K, Wang CK. Improvement of green tea polyphenol with milk on skin with respect to antioxidation in healthy adults: A double-blind placebo-controlled randomized crossover clinical trial. Food Funct. 2016;7(2):893-901. doi:10.1039/c5fo01271f	China (Taiwan)	Asians (Taiwanese / Chinese)	Both females & males	25 - 80 years old	Not reported	Not Reported	Not Reported	44	Polyphenols	Green tea mix	2 packs of green tea polyphenol infused with milk powder mixed with 240mL of mineral water per day. Each experimental packet (35 g) consisted of milk powder (Protein 6.5 g, Fat 3 g, Carbohydrate 22 g) with green tea polyphenols, skim milk, whey protein, lactoferrin isolated from soy and other supplements such as maltodextrin, vegetable oil, sugar, minerals (calcium carbonate, magnesium phosphate,…	Facial wrinkles (Roughness)	Wrinkling	Defined as roughness of wrinkles	Face (Middle of nose to right ear)	3D imaging system by experts	Subjects were assessed at baseline and after 6 months of study. All subjects were requested to wash and clean their face and arm, and then stayed calmly for 30 minutes in a 20 ± 2 ˚C and relative humidity 50 ± 2 % room before the test
Chiu et al., 2016	Improvement of green tea polyphenol with milk on skin with respect to antioxidation in healthy adults: a double-blind placebo-controlled randomized crossover clinical trial	Randomized, double-blind, placebo-controlled trial	Before vs after intervention	6 months	Chiu HF, Lin TY, Shen YC, Venkatakrishnan K, Wang CK. Improvement of green tea polyphenol with milk on skin with respect to antioxidation in healthy adults: A double-blind placebo-controlled randomized crossover clinical trial. Food Funct. 2016;7(2):893-901. doi:10.1039/c5fo01271f	China (Taiwan)	Asians (Taiwanese / Chinese)	Both females & males	25 - 80 years old	Not reported	Not Reported	Not Reported	44	Polyphenols	Green tea mix	2 packs of green tea polyphenol infused with milk powder mixed with 240mL of mineral water per day. Each experimental packet (35 g) consisted of milk powder (Protein 6.5 g, Fat 3 g, Carbohydrate 22 g) with green tea polyphenols, skim milk, whey protein, lactoferrin isolated from soy and other supplements such as maltodextrin, vegetable oil, sugar, minerals (calcium carbonate, magnesium phosphate,…	Facial wrinkles (Roughness)	Wrinkling	Defined as roughness of wrinkles	Arm (Middle of wrist to elbow joint of arm inner side)	3D imaging system by experts	Subjects were assessed at baseline and after 6 months of study. All subjects were requested to wash and clean their face and arm, and then stayed calmly for 30 minutes in a 20 ± 2 ˚C and relative humidity 50 ± 2 % room before the test
Chiu et al., 2016	Improvement of green tea polyphenol with milk on skin with respect to antioxidation in healthy adults: a double-blind placebo-controlled randomized crossover clinical trial	Randomized, double-blind, placebo-controlled trial	Before vs after intervention	6 months	Chiu HF, Lin TY, Shen YC, Venkatakrishnan K, Wang CK. Improvement of green tea polyphenol with milk on skin with respect to antioxidation in healthy adults: A double-blind placebo-controlled randomized crossover clinical trial. Food Funct. 2016;7(2):893-901. doi:10.1039/c5fo01271f	China (Taiwan)	Asians (Taiwanese / Chinese)	Both females & males	25 - 80 years old	Not reported	Not Reported	Not Reported	44	Polyphenols	Green tea mix	2 packs of green tea polyphenol infused with milk powder mixed with 240mL of mineral water per day. Each experimental packet (35 g) consisted of milk powder (Protein 6.5 g, Fat 3 g, Carbohydrate 22 g) with green tea polyphenols, skim milk, whey protein, lactoferrin isolated from soy and other supplements such as maltodextrin, vegetable oil, sugar, minerals (calcium carbonate, magnesium phosphate,…	Melanin index	Pigmentation	Quantifies the amount of melanin present in the skin, to assess for pigmentation disorders	Face (Middle of nose to right ear)	Mexameter	Mexameter is based on the strength of the absorbed and the reflected light at 660 nm and 880nm, respectively. Subjects were assessed at baseline and after 6 months of study. All subjects were requested to wash and clean their face and arm, and then stayed calmly for 30 minutes in a 20 ± 2 ˚C and relative humidity 50 ± 2 % room before the test
Chiu et al., 2016	Improvement of green tea polyphenol with milk on skin with respect to antioxidation in healthy adults: a double-blind placebo-controlled randomized crossover clinical trial	Randomized, double-blind, placebo-controlled trial	Before vs after intervention	6 months	Chiu HF, Lin TY, Shen YC, Venkatakrishnan K, Wang CK. Improvement of green tea polyphenol with milk on skin with respect to antioxidation in healthy adults: A double-blind placebo-controlled randomized crossover clinical trial. Food Funct. 2016;7(2):893-901. doi:10.1039/c5fo01271f	China (Taiwan)	Asians (Taiwanese / Chinese)	Both females & males	25 - 80 years old	Not reported	Not Reported	Not Reported	44	Polyphenols	Green tea mix	2 packs of green tea polyphenol infused with milk powder mixed with 240mL of mineral water per day. Each experimental packet (35 g) consisted of milk powder (Protein 6.5 g, Fat 3 g, Carbohydrate 22 g) with green tea polyphenols, skim milk, whey protein, lactoferrin isolated from soy and other supplements such as maltodextrin, vegetable oil, sugar, minerals (calcium carbonate, magnesium phosphate,…	Melanin index	Pigmentation	Quantifies the amount of melanin present in the skin, to assess for pigmentation disorders	Arm (Middle of wrist to elbow joint of arm inner side)	Mexameter	Mexameter is based on the strength of the absorbed and the reflected light at 660 nm and 880nm, respectively. Subjects were assessed at baseline and after 6 months of study. All subjects were requested to wash and clean their face and arm, and then stayed calmly for 30 minutes in a 20 ± 2 ˚C and relative humidity 50 ± 2 % room before the test
Chiu et al., 2016	Improvement of green tea polyphenol with milk on skin with respect to antioxidation in healthy adults: a double-blind placebo-controlled randomized crossover clinical trial	Randomized, double-blind, placebo-controlled trial	Before vs after intervention	6 months	Chiu HF, Lin TY, Shen YC, Venkatakrishnan K, Wang CK. Improvement of green tea polyphenol with milk on skin with respect to antioxidation in healthy adults: A double-blind placebo-controlled randomized crossover clinical trial. Food Funct. 2016;7(2):893-901. doi:10.1039/c5fo01271f	China (Taiwan)	Asians (Taiwanese / Chinese)	Both females & males	25 - 80 years old	Not reported	Not Reported	Not Reported	44	Polyphenols	Green tea mix	2 packs of green tea polyphenol infused with milk powder mixed with 240mL of mineral water per day. Each experimental packet (35 g) consisted of milk powder (Protein 6.5 g, Fat 3 g, Carbohydrate 22 g) with green tea polyphenols, skim milk, whey protein, lactoferrin isolated from soy and other supplements such as maltodextrin, vegetable oil, sugar, minerals (calcium carbonate, magnesium phosphate,…	Erythema index	Redness	Quantify the level of redness in the skin.	Face (Middle of nose to right ear)	Mexameter	Mexameter is based on the strength of the absorbed and the reflected light at 660 nm and 880nm, respectively. Subjects were assessed at baseline and after 6 months of study. All subjects were requested to wash and clean their face and arm, and then stayed calmly for 30 minutes in a 20 ± 2 ˚C and relative humidity 50 ± 2 % room before the test
Chiu et al., 2016	Improvement of green tea polyphenol with milk on skin with respect to antioxidation in healthy adults: a double-blind placebo-controlled randomized crossover clinical trial	Randomized, double-blind, placebo-controlled trial	Before vs after intervention	6 months	Chiu HF, Lin TY, Shen YC, Venkatakrishnan K, Wang CK. Improvement of green tea polyphenol with milk on skin with respect to antioxidation in healthy adults: A double-blind placebo-controlled randomized crossover clinical trial. Food Funct. 2016;7(2):893-901. doi:10.1039/c5fo01271f	China (Taiwan)	Asians (Taiwanese / Chinese)	Both females & males	25 - 80 years old	Not reported	Not Reported	Not Reported	44	Polyphenols	Green tea mix	2 packs of green tea polyphenol infused with milk powder mixed with 240mL of mineral water per day. Each experimental packet (35 g) consisted of milk powder (Protein 6.5 g, Fat 3 g, Carbohydrate 22 g) with green tea polyphenols, skim milk, whey protein, lactoferrin isolated from soy and other supplements such as maltodextrin, vegetable oil, sugar, minerals (calcium carbonate, magnesium phosphate,…	Erythema index	Redness	Quantify the level of redness in the skin.	Arm (Middle of wrist to elbow joint of arm inner side)	Mexameter	Mexameter is based on the strength of the absorbed and the reflected light at 660 nm and 880nm, respectively. Subjects were assessed at baseline and after 6 months of study. All subjects were requested to wash and clean their face and arm, and then stayed calmly for 30 minutes in a 20 ± 2 ˚C and relative humidity 50 ± 2 % room before the test
Costa et al., 2018	Assessment of clinical effects and safety of an oral supplement based on marine protein, vitamin C, grape seed extract, zinc, and tomato extract in the improvement of visible signs of skin ageing in men	Uncontrolled trial	Before vs after intervention	180 days	Costa A, Pereira ESP, Assumpcao EC, et al. Assessment of clinical effects and safety of an oral supplement based on marine protein, vitamin C, grape seed extract, zinc, and tomato extract in the improvement of visible signs of skin ageing in men. Agro Food Ind Hi Tech. 2018;29(1):26-27. doi:10.2147/CCID.S79447	Brazil	Whites (Brazillian)	Males	30 - 45 years old	Not reported	0	41	41	Polyphenols	Grape seed proanthocyanidins	Two tablets of Imedeen Man/day (54 mg of vitamin C [L-ascorbic acid]; 28.76 mg tomato extract, providing lycopene; 27.5 mg of grape seed extract, providing proanthocyanidins; 210 mg of marine complex, composed of fish proteins and polysaccharides; 4 mg of zinc gluconate)	Hydration / Moisture	Hydration	Based on the following scale: +4 (100% improvement without skin aging), +3 (accented improvement: 50%–99%) ,+2 (moderate improvement: 25%–50%), +1 (discrete improvement: #25%), 0 (maintained), -1 (discrete worsening: #25%), -2 (moderate worsening: 25%–50%), -3 (worsening: 50%–99%), and -4 (100% worsening in skin aging).	Left preauricular of face (Photoexposed)	Corneometer by experts	Subjects made eight monthly visits to the clinic. At all post-baseline visits, subjects underwent assessments.
Costa et al., 2018	Assessment of clinical effects and safety of an oral supplement based on marine protein, vitamin C, grape seed extract, zinc, and tomato extract in the improvement of visible signs of skin ageing in men	Uncontrolled trial	Before vs after intervention	180 days	Costa A, Pereira ESP, Assumpcao EC, et al. Assessment of clinical effects and safety of an oral supplement based on marine protein, vitamin C, grape seed extract, zinc, and tomato extract in the improvement of visible signs of skin ageing in men. Agro Food Ind Hi Tech. 2018;29(1):26-27. doi:10.2147/CCID.S79447	Brazil	Whites (Brazillian)	Males	30 - 45 years old	Not reported	0	41	41	Polyphenols	Grape seed proanthocyanidins	Two tablets of Imedeen Man/day (54 mg of vitamin C [L-ascorbic acid]; 28.76 mg tomato extract, providing lycopene; 27.5 mg of grape seed extract, providing proanthocyanidins; 210 mg of marine complex, composed of fish proteins and polysaccharides; 4 mg of zinc gluconate)	Skin pH	Skin pH	Based on the following scale: +4 (100% improvement without skin aging), +3 (accented improvement: 50%–99%) ,+2 (moderate improvement: 25%–50%), +1 (discrete improvement: #25%), 0 (maintained), -1 (discrete worsening: #25%), -2 (moderate worsening: 25%–50%), -3 (worsening: 50%–99%), and -4 (100% worsening in skin aging).	Left preauricular of face (Photoexposed)	pHmeter	Subjects made eight monthly visits to the clinic. At all post-baseline visits, subjects underwent assessments.
Costa et al., 2018	Assessment of clinical effects and safety of an oral supplement based on marine protein, vitamin C, grape seed extract, zinc, and tomato extract in the improvement of visible signs of skin ageing in men	Uncontrolled trial	Before vs after intervention	180 days	Costa A, Pereira ESP, Assumpcao EC, et al. Assessment of clinical effects and safety of an oral supplement based on marine protein, vitamin C, grape seed extract, zinc, and tomato extract in the improvement of visible signs of skin ageing in men. Agro Food Ind Hi Tech. 2018;29(1):26-27. doi:10.2147/CCID.S79447	Brazil	Whites (Brazillian)	Males	30 - 45 years old	Not reported	0	41	41	Polyphenols	Grape seed proanthocyanidins	Two tablets of Imedeen Man/day (54 mg of vitamin C [L-ascorbic acid]; 28.76 mg tomato extract, providing lycopene; 27.5 mg of grape seed extract, providing proanthocyanidins; 210 mg of marine complex, composed of fish proteins and polysaccharides; 4 mg of zinc gluconate)	Sebum	Sebum	Based on the following scale: +4 (100% improvement without skin aging), +3 (accented improvement: 50%–99%) ,+2 (moderate improvement: 25%–50%), +1 (discrete improvement: #25%), 0 (maintained), -1 (discrete worsening: #25%), -2 (moderate worsening: 25%–50%), -3 (worsening: 50%–99%), and -4 (100% worsening in skin aging).	Left preauricular of face (Photoexposed)	Sebumeter	Subjects made eight monthly visits to the clinic. At all post-baseline visits, subjects underwent assessments.
Costa et al., 2018	Assessment of clinical effects and safety of an oral supplement based on marine protein, vitamin C, grape seed extract, zinc, and tomato extract in the improvement of visible signs of skin ageing in men	Uncontrolled trial	Before vs after intervention	180 days	Costa A, Pereira ESP, Assumpcao EC, et al. Assessment of clinical effects and safety of an oral supplement based on marine protein, vitamin C, grape seed extract, zinc, and tomato extract in the improvement of visible signs of skin ageing in men. Agro Food Ind Hi Tech. 2018;29(1):26-27. doi:10.2147/CCID.S79447	Brazil	Whites (Brazillian)	Males	30 - 45 years old	Not reported	0	41	41	Polyphenols	Grape seed proanthocyanidins	Two tablets of Imedeen Man/day (54 mg of vitamin C [L-ascorbic acid]; 28.76 mg tomato extract, providing lycopene; 27.5 mg of grape seed extract, providing proanthocyanidins; 210 mg of marine complex, composed of fish proteins and polysaccharides; 4 mg of zinc gluconate)	Sebum	Sebum	Based on the following scale: +4 (100% improvement without skin aging), +3 (accented improvement: 50%–99%) ,+2 (moderate improvement: 25%–50%), +1 (discrete improvement: #25%), 0 (maintained), -1 (discrete worsening: #25%), -2 (moderate worsening: 25%–50%), -3 (worsening: 50%–99%), and -4 (100% worsening in skin aging).	Inner region of left arm (photoprotected)	Sebumeter	Subjects made eight monthly visits to the clinic. At all post-baseline visits, subjects underwent assessments.
D. U. Kim et al., 2018	Oral intake of low-molecular-weight collagen peptide improves hydration, elasticity, and wrinkling in human skin: a randomized, double-blind, placebo-controlled study	Randomized, double-blind, placebo-controlled trial	Intervention vs non-interventional controls	12 weeks	Kim DU, Chung HC, Choi J, Sakai Y, Lee BY. Oral intake of low-molecular-weight collagen peptide improves hydration, elasticity, and wrinkling in human skin: A randomized, double-blind, placebo-controlled study. Nutrients. 2018;10(7). doi:10.3390/nu10070826	Korea	Asians (Koreans)	Females	40 - 60 years old	48.00 +/- 4.50	33	0	64	Collagen	Low-weight collagen	1000mg of low molecular weight collagen peptide (>15% tripeptide content including 3% Gly-Pro-Hyp)	Hydration / Moisture	Hydration	Water content of the stratum corneum	Cheeks	Corneometer by experts	Evaluate the water contents of superficial epidermis of facial skin
D. U. Kim et al., 2018	Oral intake of low-molecular-weight collagen peptide improves hydration, elasticity, and wrinkling in human skin: a randomized, double-blind, placebo-controlled study	Randomized, double-blind, placebo-controlled trial	Intervention vs non-interventional controls	12 weeks	Kim DU, Chung HC, Choi J, Sakai Y, Lee BY. Oral intake of low-molecular-weight collagen peptide improves hydration, elasticity, and wrinkling in human skin: A randomized, double-blind, placebo-controlled study. Nutrients. 2018;10(7). doi:10.3390/nu10070826	Korea	Asians (Koreans)	Females	40 - 60 years old	48.00 +/- 4.50	33	0	64	Collagen	Low-weight collagen	1000mg of low molecular weight collagen peptide (>15% tripeptide content including 3% Gly-Pro-Hyp)	Facial wrinkles (Score)	Wrinkling	Based on a global photodamage scoring system. The average score from the two dermatologists was used.	Crow's feet area	Clinical grading on subjects directly by dermatologists	For visual assessment, cutaneous examinations of the crow’s-feet area were conducted by two dermatologists with a double-blind method based on a global photodamage scoring system. The average score from the two dermatologists was used.
D. U. Kim et al., 2018	Oral intake of low-molecular-weight collagen peptide improves hydration, elasticity, and wrinkling in human skin: a randomized, double-blind, placebo-controlled study	Randomized, double-blind, placebo-controlled trial	Intervention vs non-interventional controls	12 weeks	Kim DU, Chung HC, Choi J, Sakai Y, Lee BY. Oral intake of low-molecular-weight collagen peptide improves hydration, elasticity, and wrinkling in human skin: A randomized, double-blind, placebo-controlled study. Nutrients. 2018;10(7). doi:10.3390/nu10070826	Korea	Asians (Koreans)	Females	40 - 60 years old	48.00 +/- 4.50	33	0	64	Collagen	Low-weight collagen	1000mg of low molecular weight collagen peptide (>15% tripeptide content including 3% Gly-Pro-Hyp)	Facial wrinkles average roughness (R3)	Wrinkling	Defined by average roughness of skin	Crow's feet area	3D imaging system by experts	For instrumental analysis of skin-replica images, replicas made with a silicone-based solution and a catalyst (Courage and Khazaka) were taken from the designated crow’s-feet area and analyzed with a Visiometer (SkinVisiometer SV 600, Courage and Khazaka) that evaluates the topography of the skin surface by light transmission of a very thin silicone replica based on skin-wrinkling parameters: R1 …
D. U. Kim et al., 2018	Oral intake of low-molecular-weight collagen peptide improves hydration, elasticity, and wrinkling in human skin: a randomized, double-blind, placebo-controlled study	Randomized, double-blind, placebo-controlled trial	Intervention vs non-interventional controls	12 weeks	Kim DU, Chung HC, Choi J, Sakai Y, Lee BY. Oral intake of low-molecular-weight collagen peptide improves hydration, elasticity, and wrinkling in human skin: A randomized, double-blind, placebo-controlled study. Nutrients. 2018;10(7). doi:10.3390/nu10070826	Korea	Asians (Koreans)	Females	40 - 60 years old	48.00 +/- 4.50	33	0	64	Collagen	Low-weight collagen	1000mg of low molecular weight collagen peptide (>15% tripeptide content including 3% Gly-Pro-Hyp)	Elasticity (R2)	Visco-elasticity (R2)	Overall elasticity of skin	Crow's feet area	Cutometer by experts	A Cutometer MPA 580 (Courage and Khazaka) was used for assessment of skin elasticity of the designated crow’s-feet area, based on suction of the skin using a probe with negative pressure of 450 mbar, which makes the test area drawn into the aperture of the probe. Measurement was repeated three times with 2 s of suction time followed by 2 s of relaxation time for each measurement.
D. U. Kim et al., 2018	Oral intake of low-molecular-weight collagen peptide improves hydration, elasticity, and wrinkling in human skin: a randomized, double-blind, placebo-controlled study	Randomized, double-blind, placebo-controlled trial	Intervention vs non-interventional controls	12 weeks	Kim DU, Chung HC, Choi J, Sakai Y, Lee BY. Oral intake of low-molecular-weight collagen peptide improves hydration, elasticity, and wrinkling in human skin: A randomized, double-blind, placebo-controlled study. Nutrients. 2018;10(7). doi:10.3390/nu10070826	Korea	Asians (Koreans)	Females	40 - 60 years old	48.00 +/- 4.50	33	0	64	Collagen	Low-weight collagen	1000mg of low molecular weight collagen peptide (>15% tripeptide content including 3% Gly-Pro-Hyp)	Elasticity (R5)	Net elasticity (R5)	Net elasticity of skin	Crow's feet area	Cutometer by experts	A Cutometer MPA 580 (Courage and Khazaka) was used for assessment of skin elasticity of the designated crow’s-feet area, based on suction of the skin using a probe with negative pressure of 450 mbar, which makes the test area drawn into the aperture of the probe. Measurement was repeated three times with 2 s of suction time followed by 2 s of relaxation time for each measurement.
D. U. Kim et al., 2018	Oral intake of low-molecular-weight collagen peptide improves hydration, elasticity, and wrinkling in human skin: a randomized, double-blind, placebo-controlled study	Randomized, double-blind, placebo-controlled trial	Intervention vs non-interventional controls	12 weeks	Kim DU, Chung HC, Choi J, Sakai Y, Lee BY. Oral intake of low-molecular-weight collagen peptide improves hydration, elasticity, and wrinkling in human skin: A randomized, double-blind, placebo-controlled study. Nutrients. 2018;10(7). doi:10.3390/nu10070826	Korea	Asians (Koreans)	Females	40 - 60 years old	48.00 +/- 4.50	33	0	64	Collagen	Low-weight collagen	1000mg of low molecular weight collagen peptide (>15% tripeptide content including 3% Gly-Pro-Hyp)	Elasticity (R7)	Immediate elastic skin recovery ratio (R7)	The ratio of elastic recovery to total deformation	Crow's feet area	Cutometer by experts	A Cutometer MPA 580 (Courage and Khazaka) was used for assessment of skin elasticity of the designated crow’s-feet area, based on suction of the skin using a probe with negative pressure of 450 mbar, which makes the test area drawn into the aperture of the probe. Measurement was repeated three times with 2 s of suction time followed by 2 s of relaxation time for each measurement.
D. U. Kim et al., 2018	Oral intake of low-molecular-weight collagen peptide improves hydration, elasticity, and wrinkling in human skin: a randomized, double-blind, placebo-controlled study	Randomized, double-blind, placebo-controlled trial	Before vs after intervention	12 weeks	Kim DU, Chung HC, Choi J, Sakai Y, Lee BY. Oral intake of low-molecular-weight collagen peptide improves hydration, elasticity, and wrinkling in human skin: A randomized, double-blind, placebo-controlled study. Nutrients. 2018;10(7). doi:10.3390/nu10070826	Korea	Asians (Koreans)	Females	40 - 60 years old	48.35 +/- 4.32	31	0	64	Collagen	Low-weight collagen	Identical placebo supplement (No collagen peptides)	Hydration / Moisture	Hydration	Water content of the stratum corneum	Cheeks	Corneometer by experts	Evaluate the water contents of superficial epidermis of facial skin
D. U. Kim et al., 2018	Oral intake of low-molecular-weight collagen peptide improves hydration, elasticity, and wrinkling in human skin: a randomized, double-blind, placebo-controlled study	Randomized, double-blind, placebo-controlled trial	Before vs after intervention	12 weeks	Kim DU, Chung HC, Choi J, Sakai Y, Lee BY. Oral intake of low-molecular-weight collagen peptide improves hydration, elasticity, and wrinkling in human skin: A randomized, double-blind, placebo-controlled study. Nutrients. 2018;10(7). doi:10.3390/nu10070826	Korea	Asians (Koreans)	Females	40 - 60 years old	48.35 +/- 4.32	31	0	64	Collagen	Low-weight collagen	Identical placebo supplement (No collagen peptides)	Facial wrinkles (Score)	Wrinkling	Based on a global photodamage scoring system. The average score from the two dermatologists was used.	Crow's feet area	Clinical grading on subjects directly by dermatologists	For visual assessment, cutaneous examinations of the crow’s-feet area were conducted by two dermatologists with a double-blind method based on a global photodamage scoring system. The average score from the two dermatologists was used.
D. U. Kim et al., 2018	Oral intake of low-molecular-weight collagen peptide improves hydration, elasticity, and wrinkling in human skin: a randomized, double-blind, placebo-controlled study	Randomized, double-blind, placebo-controlled trial	Before vs after intervention	12 weeks	Kim DU, Chung HC, Choi J, Sakai Y, Lee BY. Oral intake of low-molecular-weight collagen peptide improves hydration, elasticity, and wrinkling in human skin: A randomized, double-blind, placebo-controlled study. Nutrients. 2018;10(7). doi:10.3390/nu10070826	Korea	Asians (Koreans)	Females	40 - 60 years old	48.35 +/- 4.32	31	0	64	Collagen	Low-weight collagen	Identical placebo supplement (No collagen peptides)	Facial wrinkles average roughness (R3)	Wrinkling	Defined by average roughness of skin	Crow's feet area	3D imaging system by experts	For instrumental analysis of skin-replica images, replicas made with a silicone-based solution and a catalyst (Courage and Khazaka) were taken from the designated crow’s-feet area and analyzed with a Visiometer (SkinVisiometer SV 600, Courage and Khazaka) that evaluates the topography of the skin surface by light transmission of a very thin silicone replica based on skin-wrinkling parameters: R1 …
D. U. Kim et al., 2018	Oral intake of low-molecular-weight collagen peptide improves hydration, elasticity, and wrinkling in human skin: a randomized, double-blind, placebo-controlled study	Randomized, double-blind, placebo-controlled trial	Before vs after intervention	12 weeks	Kim DU, Chung HC, Choi J, Sakai Y, Lee BY. Oral intake of low-molecular-weight collagen peptide improves hydration, elasticity, and wrinkling in human skin: A randomized, double-blind, placebo-controlled study. Nutrients. 2018;10(7). doi:10.3390/nu10070826	Korea	Asians (Koreans)	Females	40 - 60 years old	48.35 +/- 4.32	31	0	64	Collagen	Low-weight collagen	Identical placebo supplement (No collagen peptides)	Elasticity (R2)	Visco-elasticity (R2)	Overall elasticity of skin	Crow's feet area	Cutometer by experts	A Cutometer MPA 580 (Courage and Khazaka) was used for assessment of skin elasticity of the designated crow’s-feet area, based on suction of the skin using a probe with negative pressure of 450 mbar, which makes the test area drawn into the aperture of the probe. Measurement was repeated three times with 2 s of suction time followed by 2 s of relaxation time for each measurement.
D. U. Kim et al., 2018	Oral intake of low-molecular-weight collagen peptide improves hydration, elasticity, and wrinkling in human skin: a randomized, double-blind, placebo-controlled study	Randomized, double-blind, placebo-controlled trial	Before vs after intervention	12 weeks	Kim DU, Chung HC, Choi J, Sakai Y, Lee BY. Oral intake of low-molecular-weight collagen peptide improves hydration, elasticity, and wrinkling in human skin: A randomized, double-blind, placebo-controlled study. Nutrients. 2018;10(7). doi:10.3390/nu10070826	Korea	Asians (Koreans)	Females	40 - 60 years old	48.35 +/- 4.32	31	0	64	Collagen	Low-weight collagen	Identical placebo supplement (No collagen peptides)	Elasticity (R5)	Net elasticity (R5)	Net elasticity of skin	Crow's feet area	Cutometer by experts	A Cutometer MPA 580 (Courage and Khazaka) was used for assessment of skin elasticity of the designated crow’s-feet area, based on suction of the skin using a probe with negative pressure of 450 mbar, which makes the test area drawn into the aperture of the probe. Measurement was repeated three times with 2 s of suction time followed by 2 s of relaxation time for each measurement.
D. U. Kim et al., 2018	Oral intake of low-molecular-weight collagen peptide improves hydration, elasticity, and wrinkling in human skin: a randomized, double-blind, placebo-controlled study	Randomized, double-blind, placebo-controlled trial	Before vs after intervention	12 weeks	Kim DU, Chung HC, Choi J, Sakai Y, Lee BY. Oral intake of low-molecular-weight collagen peptide improves hydration, elasticity, and wrinkling in human skin: A randomized, double-blind, placebo-controlled study. Nutrients. 2018;10(7). doi:10.3390/nu10070826	Korea	Asians (Koreans)	Females	40 - 60 years old	48.35 +/- 4.32	31	0	64	Collagen	Low-weight collagen	Identical placebo supplement (No collagen peptides)	Elasticity (R7)	Immediate elastic skin recovery ratio (R7)	The ratio of elastic recovery to total deformation	Crow's feet area	Cutometer by experts	A Cutometer MPA 580 (Courage and Khazaka) was used for assessment of skin elasticity of the designated crow’s-feet area, based on suction of the skin using a probe with negative pressure of 450 mbar, which makes the test area drawn into the aperture of the probe. Measurement was repeated three times with 2 s of suction time followed by 2 s of relaxation time for each measurement.
D. U. Kim et al., 2018	Oral intake of low-molecular-weight collagen peptide improves hydration, elasticity, and wrinkling in human skin: a randomized, double-blind, placebo-controlled study	Randomized, double-blind, placebo-controlled trial	Before vs after intervention	12 weeks	Kim DU, Chung HC, Choi J, Sakai Y, Lee BY. Oral intake of low-molecular-weight collagen peptide improves hydration, elasticity, and wrinkling in human skin: A randomized, double-blind, placebo-controlled study. Nutrients. 2018;10(7). doi:10.3390/nu10070826	Korea	Asians (Koreans)	Females	40 - 60 years old	48.00 +/- 4.50	33	0	64	Collagen	Low-weight collagen	1000mg of low molecular weight collagen peptide (>15% tripeptide content including 3% Gly-Pro-Hyp)	Hydration / Moisture	Hydration	Water content of the stratum corneum	Cheeks	Corneometer by experts	Evaluate the water contents of superficial epidermis of facial skin
D. U. Kim et al., 2018	Oral intake of low-molecular-weight collagen peptide improves hydration, elasticity, and wrinkling in human skin: a randomized, double-blind, placebo-controlled study	Randomized, double-blind, placebo-controlled trial	Before vs after intervention	12 weeks	Kim DU, Chung HC, Choi J, Sakai Y, Lee BY. Oral intake of low-molecular-weight collagen peptide improves hydration, elasticity, and wrinkling in human skin: A randomized, double-blind, placebo-controlled study. Nutrients. 2018;10(7). doi:10.3390/nu10070826	Korea	Asians (Koreans)	Females	40 - 60 years old	48.00 +/- 4.50	33	0	64	Collagen	Low-weight collagen	1000mg of low molecular weight collagen peptide (>15% tripeptide content including 3% Gly-Pro-Hyp)	Facial wrinkles (Score)	Wrinkling	Based on a global photodamage scoring system. The average score from the two dermatologists was used.	Crow's feet area	Clinical grading on subjects directly by dermatologists	For visual assessment, cutaneous examinations of the crow’s-feet area were conducted by two dermatologists with a double-blind method based on a global photodamage scoring system. The average score from the two dermatologists was used.
D. U. Kim et al., 2018	Oral intake of low-molecular-weight collagen peptide improves hydration, elasticity, and wrinkling in human skin: a randomized, double-blind, placebo-controlled study	Randomized, double-blind, placebo-controlled trial	Before vs after intervention	12 weeks	Kim DU, Chung HC, Choi J, Sakai Y, Lee BY. Oral intake of low-molecular-weight collagen peptide improves hydration, elasticity, and wrinkling in human skin: A randomized, double-blind, placebo-controlled study. Nutrients. 2018;10(7). doi:10.3390/nu10070826	Korea	Asians (Koreans)	Females	40 - 60 years old	48.00 +/- 4.50	33	0	64	Collagen	Low-weight collagen	1000mg of low molecular weight collagen peptide (>15% tripeptide content including 3% Gly-Pro-Hyp)	Facial wrinkles average roughness (R3)	Wrinkling	Defined by average roughness of skin	Crow's feet area	3D imaging system by experts	For instrumental analysis of skin-replica images, replicas made with a silicone-based solution and a catalyst (Courage and Khazaka) were taken from the designated crow’s-feet area and analyzed with a Visiometer (SkinVisiometer SV 600, Courage and Khazaka) that evaluates the topography of the skin surface by light transmission of a very thin silicone replica based on skin-wrinkling parameters: R1 …
D. U. Kim et al., 2018	Oral intake of low-molecular-weight collagen peptide improves hydration, elasticity, and wrinkling in human skin: a randomized, double-blind, placebo-controlled study	Randomized, double-blind, placebo-controlled trial	Before vs after intervention	12 weeks	Kim DU, Chung HC, Choi J, Sakai Y, Lee BY. Oral intake of low-molecular-weight collagen peptide improves hydration, elasticity, and wrinkling in human skin: A randomized, double-blind, placebo-controlled study. Nutrients. 2018;10(7). doi:10.3390/nu10070826	Korea	Asians (Koreans)	Females	40 - 60 years old	48.00 +/- 4.50	33	0	64	Collagen	Low-weight collagen	1000mg of low molecular weight collagen peptide (>15% tripeptide content including 3% Gly-Pro-Hyp)	Elasticity (R2)	Visco-elasticity (R2)	Overall elasticity of skin	Crow's feet area	Cutometer by experts	A Cutometer MPA 580 (Courage and Khazaka) was used for assessment of skin elasticity of the designated crow’s-feet area, based on suction of the skin using a probe with negative pressure of 450 mbar, which makes the test area drawn into the aperture of the probe. Measurement was repeated three times with 2 s of suction time followed by 2 s of relaxation time for each measurement.
D. U. Kim et al., 2018	Oral intake of low-molecular-weight collagen peptide improves hydration, elasticity, and wrinkling in human skin: a randomized, double-blind, placebo-controlled study	Randomized, double-blind, placebo-controlled trial	Before vs after intervention	12 weeks	Kim DU, Chung HC, Choi J, Sakai Y, Lee BY. Oral intake of low-molecular-weight collagen peptide improves hydration, elasticity, and wrinkling in human skin: A randomized, double-blind, placebo-controlled study. Nutrients. 2018;10(7). doi:10.3390/nu10070826	Korea	Asians (Koreans)	Females	40 - 60 years old	48.00 +/- 4.50	33	0	64	Collagen	Low-weight collagen	1000mg of low molecular weight collagen peptide (>15% tripeptide content including 3% Gly-Pro-Hyp)	Elasticity (R5)	Net elasticity (R5)	Net elasticity of skin	Crow's feet area	Cutometer by experts	A Cutometer MPA 580 (Courage and Khazaka) was used for assessment of skin elasticity of the designated crow’s-feet area, based on suction of the skin using a probe with negative pressure of 450 mbar, which makes the test area drawn into the aperture of the probe. Measurement was repeated three times with 2 s of suction time followed by 2 s of relaxation time for each measurement.
D. U. Kim et al., 2018	Oral intake of low-molecular-weight collagen peptide improves hydration, elasticity, and wrinkling in human skin: a randomized, double-blind, placebo-controlled study	Randomized, double-blind, placebo-controlled trial	Before vs after intervention	12 weeks	Kim DU, Chung HC, Choi J, Sakai Y, Lee BY. Oral intake of low-molecular-weight collagen peptide improves hydration, elasticity, and wrinkling in human skin: A randomized, double-blind, placebo-controlled study. Nutrients. 2018;10(7). doi:10.3390/nu10070826	Korea	Asians (Koreans)	Females	40 - 60 years old	48.00 +/- 4.50	33	0	64	Collagen	Low-weight collagen	1000mg of low molecular weight collagen peptide (>15% tripeptide content including 3% Gly-Pro-Hyp)	Elasticity (R7)	Immediate elastic skin recovery ratio (R7)	The ratio of elastic recovery to total deformation	Crow's feet area	Cutometer by experts	A Cutometer MPA 580 (Courage and Khazaka) was used for assessment of skin elasticity of the designated crow’s-feet area, based on suction of the skin using a probe with negative pressure of 450 mbar, which makes the test area drawn into the aperture of the probe. Measurement was repeated three times with 2 s of suction time followed by 2 s of relaxation time for each measurement.
Da-Bin et al., 2020	Oral intake of hydrangea serrata (thunb.) ser. leaves extract improves wrinkles, hydration, elasticity, texture, and roughness in human skin: a randomized, double-blind, placebo-controlled study	Randomized, double-blind, placebo-controlled trial	Intervention vs non-interventional controls	8 weeks	Da-Bin M, Jeong-Hun L, Hee-Soo H, et al. Oral Intake of Hydrangea serrata (Thunb.) Ser. Leaves Extract Improves Wrinkles, Hydration, Elasticity, Texture, and Roughness in Human Skin: A Randomized, Double-Blind, Placebo-Controlled Study. Nutrients. 2020;12(6):1-15.	Japan	Asians (Japanese)	Females	18 - 55 years old	41.6±10.6	Not reported	Not reported	146	Polyphenols	Hydrangea extract	600mg hot water extract of Hydrangea serrata leaves	Dryness	Hydration	Conditions were scored on a 5-point scale ranging from 1 (bad) to 5 (good) every week, and scores were averaged every 4 weeks.	Face	Self-assessment by participants using questionaire	Measurements were taken at four timepoints: 4-week pre-intake period, Wk 4, Wk 8 during intake period, and at the 4-week post-intake period
Da-Bin et al., 2020	Oral intake of hydrangea serrata (thunb.) ser. leaves extract improves wrinkles, hydration, elasticity, texture, and roughness in human skin: a randomized, double-blind, placebo-controlled study	Randomized, double-blind, placebo-controlled trial	Before vs after intervention	8 weeks	Da-Bin M, Jeong-Hun L, Hee-Soo H, et al. Oral Intake of Hydrangea serrata (Thunb.) Ser. Leaves Extract Improves Wrinkles, Hydration, Elasticity, Texture, and Roughness in Human Skin: A Randomized, Double-Blind, Placebo-Controlled Study. Nutrients. 2020;12(6):1-15.	Japan	Asians (Japanese)	Females	18 - 55 years old	41.6±10.6	Not reported	Not reported	146	Polyphenols	Hydrangea extract	600mg hot water extract of Hydrangea serrata leaves	Dryness	Hydration	Conditions were scored on a 5-point scale ranging from 1 (bad) to 5 (good) every week, and scores were averaged every 4 weeks.	Face	Self-assessment by participants using questionaire	Measurements were taken at four timepoints: 4-week pre-intake period, Wk 4, Wk 8 during intake period, and at the 4-week post-intake period
De Luca et al., 2016	Skin antiageing and systemic redox effects of supplementation with marine collagen peptides and plant-derived antioxidants: a single-blind case-control clinical study	Uncontrolled trial	Before vs after intervention	4 months	De Luca C, Mikhal’Chik E V., Suprun M V., Papacharalambous M, Truhanov AI, Korkina LG. Skin antiageing and systemic Redox effects of supplementation with marine collagen peptides and plant-derived antioxidants: A single-blind case-control clinical study. Oxid Med Cell Longev. 2016;2016. doi:10.1155/2016/4389410	Russia	Whites (Russian)	Both females & males	37 - 72 years old	50.6 ± 10.4 years	36	5	41	Collagen	Collagen peptides	2 capsules of CELLERGEN/day (contain marine collagen peptides + plant derived antioxidants = grape skin extract, coenzyme Q10, luteolin, selenium)	Elasticity	Elasticity	Not reported	NA	Microcamera visual analysis	The facial skin parameters of recruited volunteers were analysed three times: at the first visit (enrollment), at the second visit 2 months after the pretreatment period, and at the third visit immediately after the treatment period.
De Luca et al., 2016	Skin antiageing and systemic redox effects of supplementation with marine collagen peptides and plant-derived antioxidants: a single-blind case-control clinical study	Uncontrolled trial	Before vs after intervention	4 months	De Luca C, Mikhal’Chik E V., Suprun M V., Papacharalambous M, Truhanov AI, Korkina LG. Skin antiageing and systemic Redox effects of supplementation with marine collagen peptides and plant-derived antioxidants: A single-blind case-control clinical study. Oxid Med Cell Longev. 2016;2016. doi:10.1155/2016/4389410	Russia	Whites (Russian)	Both females & males	37 - 72 years old	50.6 ± 10.4 years	36	5	41	Collagen	Collagen peptides	2 capsules of CELLERGEN/day (contain marine collagen peptides + plant derived antioxidants = grape skin extract, coenzyme Q10, luteolin, selenium)	Transepidermal water loss (TEWL)	Skin barrier	An index of skin moisture. When the skin is aged or damaged, the barrier properties of the skin are affected, with increased water evaporation and reduced skin hydration	NA	Tewameter	The facial skin parameters of recruited volunteers were analysed three times: at the first visit (enrollment), at the second visit 2 months after the pretreatment period, and at the third visit immediately after the treatment period. Tewameter measures the water evaporation through cutaneous levels.
De Luca et al., 2016	Skin antiageing and systemic redox effects of supplementation with marine collagen peptides and plant-derived antioxidants: a single-blind case-control clinical study	Uncontrolled trial	Before vs after intervention	4 months	De Luca C, Mikhal’Chik E V., Suprun M V., Papacharalambous M, Truhanov AI, Korkina LG. Skin antiageing and systemic Redox effects of supplementation with marine collagen peptides and plant-derived antioxidants: A single-blind case-control clinical study. Oxid Med Cell Longev. 2016;2016. doi:10.1155/2016/4389410	Russia	Whites (Russian)	Both females & males	37 - 72 years old	50.6 ± 10.4 years	36	5	41	Collagen	Collagen peptides	2 capsules of CELLERGEN/day (contain marine collagen peptides + plant derived antioxidants = grape skin extract, coenzyme Q10, luteolin, selenium)	Sebum	Sebum	Not reported	NA	Sebumeter	The facial skin parameters of recruited volunteers were analysed three times: at the first visit (enrollment), at the second visit 2 months after the pretreatment period, and at the third visit immediately after the treatment period.
De Luca et al., 2016	Skin antiageing and systemic redox effects of supplementation with marine collagen peptides and plant-derived antioxidants: a single-blind case-control clinical study	Uncontrolled trial	Before vs after intervention	4 months	De Luca C, Mikhal’Chik E V., Suprun M V., Papacharalambous M, Truhanov AI, Korkina LG. Skin antiageing and systemic Redox effects of supplementation with marine collagen peptides and plant-derived antioxidants: A single-blind case-control clinical study. Oxid Med Cell Longev. 2016;2016. doi:10.1155/2016/4389410	Russia	Whites (Russian)	Both females & males	37 - 72 years old	50.6 ± 10.4 years	36	5	41	Collagen	Collagen peptides	2 capsules of CELLERGEN/day (contain marine collagen peptides + plant derived antioxidants = grape skin extract, coenzyme Q10, luteolin, selenium)	Skin biological age	Skin biological age	Determined by morphometric parameters (epidermal thickness, tone, wrinkles, and elasticity)	NA	Digital ultrasound imaging system	The facial skin parameters of recruited volunteers were analysed three times: at the first visit (enrollment), at the second visit 2 months after the pretreatment period, and at the third visit immediately after the treatment period. The ultrasound determined four parameters simultaneously: epidermal and dermal thickness and epidermal and dermal ultrasonic density. The first two parameters are in…
De Spirt et al., 2009	Intervention with flaxseed and borage oil supplements modulates skin condition in women	Randomized, double-blind, placebo-controlled trial	Intervention vs non-interventional controls	12 weeks	De Spirt S, Stahl W, Tronnier H, et al. Intervention with flaxseed and borage oil supplements modulates skin condition in women. Br J Nutr. 2009;101(3):440-445. doi:10.1017/S0007114508020321	Germany	Whites (German)	Females	18 - 65 years old	Not reported	15	0	45	Lipids and fatty acids	Linoleic acid	2.2g total fatty acids/d with a-linolenic acid and linoleic acid (10mg/d of tocopherol)	Erythema intensity	Redness	Change in a-values (a-values after treatment minus before treatment) to determine the redness sensitivity of the skin	Inner forearm	Chromameter by experts	Measurements were done on day 0, week 6 and week 12. Nicotinate (0·25 %; 5ml/cm2) was applied inducing an inflammation of the skin; reddening was measured by chromametry as a value before and after treatment.
De Spirt et al., 2009	Intervention with flaxseed and borage oil supplements modulates skin condition in women	Randomized, double-blind, placebo-controlled trial	Before vs after intervention	12 weeks	De Spirt S, Stahl W, Tronnier H, et al. Intervention with flaxseed and borage oil supplements modulates skin condition in women. Br J Nutr. 2009;101(3):440-445. doi:10.1017/S0007114508020321	Germany	Whites (German)	Females	18 - 65 years old	Not reported	15	0	45	Lipids and fatty acids	Linoleic acid	Identical placebo supplement containing medium chain fatty acids	Erythema intensity	Redness	Change in a-values (a-values after treatment minus before treatment) to determine the redness sensitivity of the skin	Inner forearm	Chromameter by experts	Measurements were done on day 0, week 6 and week 12. Nicotinate (0·25 %; 5ml/cm2) was applied inducing an inflammation of the skin; reddening was measured by chromametry as a value before and after treatment.
De Spirt et al., 2009	Intervention with flaxseed and borage oil supplements modulates skin condition in women	Randomized, double-blind, placebo-controlled trial	Intervention vs non-interventional controls	12 weeks	De Spirt S, Stahl W, Tronnier H, et al. Intervention with flaxseed and borage oil supplements modulates skin condition in women. Br J Nutr. 2009;101(3):440-445. doi:10.1017/S0007114508020321	Germany	Whites (German)	Females	18 - 65 years old	Not reported	15	0	45	Lipids and fatty acids	Linoleic acid	2.2g total fatty acids/d with a-linolenic acid and linoleic acid (10mg/d of tocopherol)	Hydration / Moisture	Hydration	Expressed in arbitrary units	Inner forearm	Corneometer by experts	Measurements were done on day 0, week 6 and week 12.
De Spirt et al., 2009	Intervention with flaxseed and borage oil supplements modulates skin condition in women	Randomized, double-blind, placebo-controlled trial	Before vs after intervention	12 weeks	De Spirt S, Stahl W, Tronnier H, et al. Intervention with flaxseed and borage oil supplements modulates skin condition in women. Br J Nutr. 2009;101(3):440-445. doi:10.1017/S0007114508020321	Germany	Whites (German)	Females	18 - 65 years old	Not reported	15	0	45	Lipids and fatty acids	Linoleic acid	Identical placebo supplement containing medium chain fatty acids	Hydration / Moisture	Hydration	Expressed in arbitrary units	Inner forearm	Corneometer by experts	Measurements were done on day 0, week 6 and week 12.
De Spirt et al., 2009	Intervention with flaxseed and borage oil supplements modulates skin condition in women	Randomized, double-blind, placebo-controlled trial	Intervention vs non-interventional controls	12 weeks	De Spirt S, Stahl W, Tronnier H, et al. Intervention with flaxseed and borage oil supplements modulates skin condition in women. Br J Nutr. 2009;101(3):440-445. doi:10.1017/S0007114508020321	Germany	Whites (German)	Females	18 - 65 years old	Not reported	15	0	45	Lipids and fatty acids	Linoleic acid	2.2g total fatty acids/d with a-linolenic acid and linoleic acid (10mg/d of tocopherol)	Transepidermal water loss (TEWL)	Skin barrier	Expressed as g/m2/h.	Inner forearm	Tewameter	Measurements were done on day 0, week 6 and week 12.
De Spirt et al., 2009	Intervention with flaxseed and borage oil supplements modulates skin condition in women	Randomized, double-blind, placebo-controlled trial	Before vs after intervention	12 weeks	De Spirt S, Stahl W, Tronnier H, et al. Intervention with flaxseed and borage oil supplements modulates skin condition in women. Br J Nutr. 2009;101(3):440-445. doi:10.1017/S0007114508020321	Germany	Whites (German)	Females	18 - 65 years old	Not reported	15	0	45	Lipids and fatty acids	Linoleic acid	Identical placebo supplement containing medium chain fatty acids	Transepidermal water loss (TEWL)	Skin barrier	Expressed as g/m2/h.	Inner forearm	Tewameter	Measurements were done on day 0, week 6 and week 12.
De Spirt et al., 2009	Intervention with flaxseed and borage oil supplements modulates skin condition in women	Randomized, double-blind, placebo-controlled trial	Intervention vs non-interventional controls	12 weeks	De Spirt S, Stahl W, Tronnier H, et al. Intervention with flaxseed and borage oil supplements modulates skin condition in women. Br J Nutr. 2009;101(3):440-445. doi:10.1017/S0007114508020321	Germany	Whites (German)	Females	18 - 65 years old	Not reported	15	0	45	Lipids and fatty acids	Linoleic acid	2.2g total fatty acids/d with a-linolenic acid and linoleic acid (10mg/d of tocopherol)	Facial wrinkles (Roughness)	Wrinkling	Defined as roughness of wrinkles	Inner forearm	3D imaging system by experts	Measurements were done on day 0, week 6 and week 12. Skin surface profiles were evaluated using Visioscan in a 15 by 17 mm area
De Spirt et al., 2009	Intervention with flaxseed and borage oil supplements modulates skin condition in women	Randomized, double-blind, placebo-controlled trial	Before vs after intervention	12 weeks	De Spirt S, Stahl W, Tronnier H, et al. Intervention with flaxseed and borage oil supplements modulates skin condition in women. Br J Nutr. 2009;101(3):440-445. doi:10.1017/S0007114508020321	Germany	Whites (German)	Females	18 - 65 years old	Not reported	15	0	45	Lipids and fatty acids	Linoleic acid	Identical placebo supplement containing medium chain fatty acids	Facial wrinkles (Roughness)	Wrinkling	Defined as roughness of wrinkles	Inner forearm	3D imaging system by experts	Measurements were done on day 0, week 6 and week 12. Skin surface profiles were evaluated using Visioscan in a 15 by 17 mm area
De Spirt et al., 2009	Intervention with flaxseed and borage oil supplements modulates skin condition in women	Randomized, double-blind, placebo-controlled trial	Intervention vs non-interventional controls	12 weeks	De Spirt S, Stahl W, Tronnier H, et al. Intervention with flaxseed and borage oil supplements modulates skin condition in women. Br J Nutr. 2009;101(3):440-445. doi:10.1017/S0007114508020321	Germany	Whites (German)	Females	18 - 65 years old	Not reported	15	0	45	Lipids and fatty acids	Linoleic acid	2.2g total fatty acids/d with a-linolenic acid and linoleic acid (10mg/d of tocopherol)	Scaling	Skin scaling	Not reported	Inner forearm	3D imaging system by experts	Measurements were done on day 0, week 6 and week 12. Skin surface profiles were evaluated using Visioscan in a 15 by 17 mm area
De Spirt et al., 2009	Intervention with flaxseed and borage oil supplements modulates skin condition in women	Randomized, double-blind, placebo-controlled trial	Before vs after intervention	12 weeks	De Spirt S, Stahl W, Tronnier H, et al. Intervention with flaxseed and borage oil supplements modulates skin condition in women. Br J Nutr. 2009;101(3):440-445. doi:10.1017/S0007114508020321	Germany	Whites (German)	Females	18 - 65 years old	Not reported	15	0	45	Lipids and fatty acids	Linoleic acid	Identical placebo supplement containing medium chain fatty acids	Scaling	Skin scaling	Not reported	Inner forearm	3D imaging system by experts	Measurements were done on day 0, week 6 and week 12. Skin surface profiles were evaluated using Visioscan in a 15 by 17 mm area
De Spirt et al., 2009	Intervention with flaxseed and borage oil supplements modulates skin condition in women	Randomized, double-blind, placebo-controlled trial	Before vs after intervention	12 weeks	De Spirt S, Stahl W, Tronnier H, et al. Intervention with flaxseed and borage oil supplements modulates skin condition in women. Br J Nutr. 2009;101(3):440-445. doi:10.1017/S0007114508020321	Germany	Whites (German)	Females	18 - 65 years old	Not reported	15	0	45	Lipids and fatty acids	Linoleic acid	Identical placebo supplement containing medium chain fatty acids	Facial wrinkles	Wrinkling	Not reported	Inner forearm	3D imaging system by experts	Measurements were done on day 0, week 6 and week 12. Skin surface profiles were evaluated using Visioscan in a 15 by 17 mm area
De Spirt et al., 2009	Intervention with flaxseed and borage oil supplements modulates skin condition in women	Randomized, double-blind, placebo-controlled trial	Intervention vs non-interventional controls	12 weeks	De Spirt S, Stahl W, Tronnier H, et al. Intervention with flaxseed and borage oil supplements modulates skin condition in women. Br J Nutr. 2009;101(3):440-445. doi:10.1017/S0007114508020321	Germany	Whites (German)	Females	18 - 65 years old	Not reported	15	0	45	Lipids and fatty acids	Linoleic acid	2.2g total fatty acids/d with a-linolenic acid and linoleic acid (10mg/d of tocopherol)	Smoothness	Wrinkling	Not reported	Inner forearm	3D imaging system by experts	Measurements were done on day 0, week 6 and week 12. Skin surface profiles were evaluated using Visioscan in a 15 by 17 mm area
De Spirt et al., 2009	Intervention with flaxseed and borage oil supplements modulates skin condition in women	Randomized, double-blind, placebo-controlled trial	Before vs after intervention	12 weeks	De Spirt S, Stahl W, Tronnier H, et al. Intervention with flaxseed and borage oil supplements modulates skin condition in women. Br J Nutr. 2009;101(3):440-445. doi:10.1017/S0007114508020321	Germany	Whites (German)	Females	18 - 65 years old	Not reported	15	0	45	Lipids and fatty acids	Linoleic acid	Identical placebo supplement containing medium chain fatty acids	Smoothness	Wrinkling	Not reported	Inner forearm	3D imaging system by experts	Measurements were done on day 0, week 6 and week 12. Skin surface profiles were evaluated using Visioscan in a 15 by 17 mm area
De Spirt et al., 2009	Intervention with flaxseed and borage oil supplements modulates skin condition in women	Randomized, double-blind, placebo-controlled trial	Before vs after intervention	12 weeks	De Spirt S, Stahl W, Tronnier H, et al. Intervention with flaxseed and borage oil supplements modulates skin condition in women. Br J Nutr. 2009;101(3):440-445. doi:10.1017/S0007114508020321	Germany	Whites (German)	Females	18 - 65 years old	Not reported	15	0	45	Lipids and fatty acids	Linoleic acid	2.2g total fatty acids/d with a-linolenic acid and linoleic acid (10mg/d of tocopherol)	Erythema intensity	Redness	Change in a-values (a-values after treatment minus before treatment) to determine the redness sensitivity of the skin	Inner forearm	Chromameter by experts	Measurements were done on day 0, week 6 and week 12. Nicotinate (0·25 %; 5ml/cm2) was applied inducing an inflammation of the skin; reddening was measured by chromametry as a value before and after treatment.
De Spirt et al., 2009	Intervention with flaxseed and borage oil supplements modulates skin condition in women	Randomized, double-blind, placebo-controlled trial	Before vs after intervention	12 weeks	De Spirt S, Stahl W, Tronnier H, et al. Intervention with flaxseed and borage oil supplements modulates skin condition in women. Br J Nutr. 2009;101(3):440-445. doi:10.1017/S0007114508020321	Germany	Whites (German)	Females	18 - 65 years old	Not reported	15	0	45	Lipids and fatty acids	Linoleic acid	2.2g total fatty acids/d with a-linolenic acid and linoleic acid (10mg/d of tocopherol)	Hydration / Moisture	Hydration	Expressed in arbitrary units	Inner forearm	Corneometer by experts	Measurements were done on day 0, week 6 and week 12.
De Spirt et al., 2009	Intervention with flaxseed and borage oil supplements modulates skin condition in women	Randomized, double-blind, placebo-controlled trial	Before vs after intervention	12 weeks	De Spirt S, Stahl W, Tronnier H, et al. Intervention with flaxseed and borage oil supplements modulates skin condition in women. Br J Nutr. 2009;101(3):440-445. doi:10.1017/S0007114508020321	Germany	Whites (German)	Females	18 - 65 years old	Not reported	15	0	45	Lipids and fatty acids	Linoleic acid	2.2g total fatty acids/d with a-linolenic acid and linoleic acid (10mg/d of tocopherol)	Transepidermal water loss (TEWL)	Skin barrier	Expressed as g/m2/h.	Inner forearm	Tewameter	Measurements were done on day 0, week 6 and week 12.
De Spirt et al., 2009	Intervention with flaxseed and borage oil supplements modulates skin condition in women	Randomized, double-blind, placebo-controlled trial	Before vs after intervention	12 weeks	De Spirt S, Stahl W, Tronnier H, et al. Intervention with flaxseed and borage oil supplements modulates skin condition in women. Br J Nutr. 2009;101(3):440-445. doi:10.1017/S0007114508020321	Germany	Whites (German)	Females	18 - 65 years old	Not reported	15	0	45	Lipids and fatty acids	Linoleic acid	2.2g total fatty acids/d with a-linolenic acid and linoleic acid (10mg/d of tocopherol)	Facial wrinkles (Roughness)	Wrinkling	Defined as roughness of wrinkles	Inner forearm	3D imaging system by experts	Measurements were done on day 0, week 6 and week 12. Skin surface profiles were evaluated using Visioscan in a 15 by 17 mm area
De Spirt et al., 2009	Intervention with flaxseed and borage oil supplements modulates skin condition in women	Randomized, double-blind, placebo-controlled trial	Before vs after intervention	12 weeks	De Spirt S, Stahl W, Tronnier H, et al. Intervention with flaxseed and borage oil supplements modulates skin condition in women. Br J Nutr. 2009;101(3):440-445. doi:10.1017/S0007114508020321	Germany	Whites (German)	Females	18 - 65 years old	Not reported	15	0	45	Lipids and fatty acids	Linoleic acid	2.2g total fatty acids/d with a-linolenic acid and linoleic acid (10mg/d of tocopherol)	Scaling	Skin scaling	Not reported	Inner forearm	3D imaging system by experts	Measurements were done on day 0, week 6 and week 12. Skin surface profiles were evaluated using Visioscan in a 15 by 17 mm area
De Spirt et al., 2009	Intervention with flaxseed and borage oil supplements modulates skin condition in women	Randomized, double-blind, placebo-controlled trial	Before vs after intervention	12 weeks	De Spirt S, Stahl W, Tronnier H, et al. Intervention with flaxseed and borage oil supplements modulates skin condition in women. Br J Nutr. 2009;101(3):440-445. doi:10.1017/S0007114508020321	Germany	Whites (German)	Females	18 - 65 years old	Not reported	15	0	45	Lipids and fatty acids	Linoleic acid	2.2g total fatty acids/d with a-linolenic acid and linoleic acid (10mg/d of tocopherol)	Facial wrinkles	Wrinkling	Not reported	Inner forearm	3D imaging system by experts	Measurements were done on day 0, week 6 and week 12. Skin surface profiles were evaluated using Visioscan in a 15 by 17 mm area
De Spirt et al., 2009	Intervention with flaxseed and borage oil supplements modulates skin condition in women	Randomized, double-blind, placebo-controlled trial	Before vs after intervention	12 weeks	De Spirt S, Stahl W, Tronnier H, et al. Intervention with flaxseed and borage oil supplements modulates skin condition in women. Br J Nutr. 2009;101(3):440-445. doi:10.1017/S0007114508020321	Germany	Whites (German)	Females	18 - 65 years old	Not reported	15	0	45	Lipids and fatty acids	Linoleic acid	2.2g total fatty acids/d with a-linolenic acid and linoleic acid (10mg/d of tocopherol)	Smoothness	Wrinkling	Not reported	Inner forearm	3D imaging system by experts	Measurements were done on day 0, week 6 and week 12. Skin surface profiles were evaluated using Visioscan in a 15 by 17 mm area
De Spirt et al., 2011	An encapsulated fruit and vegetable juice concentrate increases skin microcirculation in healthy women	Randomized, double-blind, placebo-controlled trial	Intervention vs non-interventional controls	12 weeks	De Spirt S, Sies H, Tronnier H, Heinrich U. An encapsulated fruit and vegetable juice concentrate increases skin microcirculation in healthy women. Skin Pharmacol Physiol. 2011;25(1):2-8. doi:10.1159/000330521	Germany	Whites (German)	Females	40 -65 years old	Not reported	26	0	52	Vitamins	Vitamin mix	4 capsules /day, where each contains beta-carotene (7.5 mg), vitamin E (46 mg), vitamin C (200 mg) and folic acid (400 microgram)	Hydration / Moisture	Hydration	Expressed in arbitrary units	Inner forearm	Corneometer by experts	Skin parameters were determined at baseline (week 0) and at study weeks 6 and 12.
De Spirt et al., 2011	An encapsulated fruit and vegetable juice concentrate increases skin microcirculation in healthy women	Randomized, double-blind, placebo-controlled trial	Intervention vs non-interventional controls	12 weeks	De Spirt S, Sies H, Tronnier H, Heinrich U. An encapsulated fruit and vegetable juice concentrate increases skin microcirculation in healthy women. Skin Pharmacol Physiol. 2011;25(1):2-8. doi:10.1159/000330521	Germany	Whites (German)	Females	40 -65 years old	Not reported	26	0	52	Vitamins	Vitamin mix	4 capsules /day, where each contains beta-carotene (7.5 mg), vitamin E (46 mg), vitamin C (200 mg) and folic acid (400 microgram)	Transepidermal water loss (TEWL)	Skin barrier	Expressed as g/m2/h.	Inner forearm	Tewameter	Skin parameters were determined and blood samples collected at baseline (week 0) and at study weeks 6 and 12.
De Spirt et al., 2011	An encapsulated fruit and vegetable juice concentrate increases skin microcirculation in healthy women	Randomized, double-blind, placebo-controlled trial	Intervention vs non-interventional controls	12 weeks	De Spirt S, Sies H, Tronnier H, Heinrich U. An encapsulated fruit and vegetable juice concentrate increases skin microcirculation in healthy women. Skin Pharmacol Physiol. 2011;25(1):2-8. doi:10.1159/000330521	Germany	Whites (German)	Females	40 -65 years old	Not reported	26	0	52	Vitamins	Vitamin mix	4 capsules /day, where each contains beta-carotene (7.5 mg), vitamin E (46 mg), vitamin C (200 mg) and folic acid (400 microgram)	Skin thickness	Thickness	Thickness of dermis and epidermis	Inner forearm	Digital ultrasound imaging system	Skin parameters were determined and blood samples collected at baseline (week 0) and at study weeks 6 and 12.Ultrasound device has frequency of 20 MHz. Thickness is measured in millimeters
De Spirt et al., 2011	An encapsulated fruit and vegetable juice concentrate increases skin microcirculation in healthy women	Randomized, double-blind, placebo-controlled trial	Intervention vs non-interventional controls	12 weeks	De Spirt S, Sies H, Tronnier H, Heinrich U. An encapsulated fruit and vegetable juice concentrate increases skin microcirculation in healthy women. Skin Pharmacol Physiol. 2011;25(1):2-8. doi:10.1159/000330521	Germany	Whites (German)	Females	40 -65 years old	Not reported	26	0	52	Vitamins	Vitamin mix	4 capsules /day, where each contains beta-carotene (7.5 mg), vitamin E (46 mg), vitamin C (200 mg) and folic acid (400 microgram)	Skin density	Density	Density of dermis and epidermis	Inner forearm	Digital ultrasound imaging system	Skin parameters were determined and blood samples collected at baseline (week 0) and at study weeks 6 and 12. Ultrasound device has frequency of 20 MHz. Density is given by pixel density in the measured area (square millimeters)
De Spirt et al., 2011	An encapsulated fruit and vegetable juice concentrate increases skin microcirculation in healthy women	Randomized, double-blind, placebo-controlled trial	Before vs after intervention	12 weeks	De Spirt S, Sies H, Tronnier H, Heinrich U. An encapsulated fruit and vegetable juice concentrate increases skin microcirculation in healthy women. Skin Pharmacol Physiol. 2011;25(1):2-8. doi:10.1159/000330521	Germany	Whites (German)	Females	40 -65 years old	Not reported	26	0	52	Vitamins	Vitamin mix	Identical placebo capsule containing microcrystalline cellulose (no fruit and veg extract)	Hydration / Moisture	Hydration	Expressed in arbitrary units	Inner forearm	Corneometer by experts	Skin parameters were determined at baseline (week 0) and at study weeks 6 and 12.
De Spirt et al., 2011	An encapsulated fruit and vegetable juice concentrate increases skin microcirculation in healthy women	Randomized, double-blind, placebo-controlled trial	Before vs after intervention	12 weeks	De Spirt S, Sies H, Tronnier H, Heinrich U. An encapsulated fruit and vegetable juice concentrate increases skin microcirculation in healthy women. Skin Pharmacol Physiol. 2011;25(1):2-8. doi:10.1159/000330521	Germany	Whites (German)	Females	40 -65 years old	Not reported	26	0	52	Vitamins	Vitamin mix	Identical placebo capsule containing microcrystalline cellulose (no fruit and veg extract)	Transepidermal water loss (TEWL)	Skin barrier	Expressed as g/m2/h.	Inner forearm	Tewameter	Skin parameters were determined and blood samples collected at baseline (week 0) and at study weeks 6 and 12.
De Spirt et al., 2011	An encapsulated fruit and vegetable juice concentrate increases skin microcirculation in healthy women	Randomized, double-blind, placebo-controlled trial	Before vs after intervention	12 weeks	De Spirt S, Sies H, Tronnier H, Heinrich U. An encapsulated fruit and vegetable juice concentrate increases skin microcirculation in healthy women. Skin Pharmacol Physiol. 2011;25(1):2-8. doi:10.1159/000330521	Germany	Whites (German)	Females	40 -65 years old	Not reported	26	0	52	Vitamins	Vitamin mix	Identical placebo capsule containing microcrystalline cellulose (no fruit and veg extract)	Skin thickness	Thickness	Thickness of dermis and epidermis	Inner forearm	Digital ultrasound imaging system	Skin parameters were determined and blood samples collected at baseline (week 0) and at study weeks 6 and 12.Ultrasound device has frequency of 20 MHz. Thickness is measured in millimeters
De Spirt et al., 2011	An encapsulated fruit and vegetable juice concentrate increases skin microcirculation in healthy women	Randomized, double-blind, placebo-controlled trial	Before vs after intervention	12 weeks	De Spirt S, Sies H, Tronnier H, Heinrich U. An encapsulated fruit and vegetable juice concentrate increases skin microcirculation in healthy women. Skin Pharmacol Physiol. 2011;25(1):2-8. doi:10.1159/000330521	Germany	Whites (German)	Females	40 -65 years old	Not reported	26	0	52	Vitamins	Vitamin mix	Identical placebo capsule containing microcrystalline cellulose (no fruit and veg extract)	Skin density	Density	Density of dermis and epidermis	Inner forearm	Digital ultrasound imaging system	Skin parameters were determined and blood samples collected at baseline (week 0) and at study weeks 6 and 12. Ultrasound device has frequency of 20 MHz. Density is given by pixel density in the measured area (square millimeters)
De Spirt et al., 2011	An encapsulated fruit and vegetable juice concentrate increases skin microcirculation in healthy women	Randomized, double-blind, placebo-controlled trial	Before vs after intervention	12 weeks	De Spirt S, Sies H, Tronnier H, Heinrich U. An encapsulated fruit and vegetable juice concentrate increases skin microcirculation in healthy women. Skin Pharmacol Physiol. 2011;25(1):2-8. doi:10.1159/000330521	Germany	Whites (German)	Females	40 -65 years old	Not reported	26	0	52	Vitamins	Vitamin mix	4 capsules /day, where each contains beta-carotene (7.5 mg), vitamin E (46 mg), vitamin C (200 mg) and folic acid (400 microgram)	Hydration / Moisture	Hydration	Expressed in arbitrary units	Inner forearm	Corneometer by experts	Skin parameters were determined at baseline (week 0) and at study weeks 6 and 12.
De Spirt et al., 2011	An encapsulated fruit and vegetable juice concentrate increases skin microcirculation in healthy women	Randomized, double-blind, placebo-controlled trial	Before vs after intervention	12 weeks	De Spirt S, Sies H, Tronnier H, Heinrich U. An encapsulated fruit and vegetable juice concentrate increases skin microcirculation in healthy women. Skin Pharmacol Physiol. 2011;25(1):2-8. doi:10.1159/000330521	Germany	Whites (German)	Females	40 -65 years old	Not reported	26	0	52	Vitamins	Vitamin mix	4 capsules /day, where each contains beta-carotene (7.5 mg), vitamin E (46 mg), vitamin C (200 mg) and folic acid (400 microgram)	Transepidermal water loss (TEWL)	Skin barrier	Expressed as g/m2/h.	Inner forearm	Tewameter	Skin parameters were determined and blood samples collected at baseline (week 0) and at study weeks 6 and 12.
De Spirt et al., 2011	An encapsulated fruit and vegetable juice concentrate increases skin microcirculation in healthy women	Randomized, double-blind, placebo-controlled trial	Before vs after intervention	12 weeks	De Spirt S, Sies H, Tronnier H, Heinrich U. An encapsulated fruit and vegetable juice concentrate increases skin microcirculation in healthy women. Skin Pharmacol Physiol. 2011;25(1):2-8. doi:10.1159/000330521	Germany	Whites (German)	Females	40 -65 years old	Not reported	26	0	52	Vitamins	Vitamin mix	4 capsules /day, where each contains beta-carotene (7.5 mg), vitamin E (46 mg), vitamin C (200 mg) and folic acid (400 microgram)	Skin thickness	Thickness	Thickness of dermis and epidermis	Inner forearm	Digital ultrasound imaging system	Skin parameters were determined and blood samples collected at baseline (week 0) and at study weeks 6 and 12.Ultrasound device has frequency of 20 MHz. Thickness is measured in millimeters
De Spirt et al., 2011	An encapsulated fruit and vegetable juice concentrate increases skin microcirculation in healthy women	Randomized, double-blind, placebo-controlled trial	Before vs after intervention	12 weeks	De Spirt S, Sies H, Tronnier H, Heinrich U. An encapsulated fruit and vegetable juice concentrate increases skin microcirculation in healthy women. Skin Pharmacol Physiol. 2011;25(1):2-8. doi:10.1159/000330521	Germany	Whites (German)	Females	40 -65 years old	Not reported	26	0	52	Vitamins	Vitamin mix	4 capsules /day, where each contains beta-carotene (7.5 mg), vitamin E (46 mg), vitamin C (200 mg) and folic acid (400 microgram)	Skin density	Density	Density of dermis and epidermis	Inner forearm	Digital ultrasound imaging system	Skin parameters were determined and blood samples collected at baseline (week 0) and at study weeks 6 and 12. Ultrasound device has frequency of 20 MHz. Density is given by pixel density in the measured area (square millimeters)
Fam et al., 2020	Prospective evaluation of mango fruit intake on facial wrinkles and erythema in postmenopausal women: a randomized clinical pilot study	Open-label, no placebo-controlled trial	Before vs after intervention	16 weeks	Fam VW, Holt RR, Keen CL, Sivamani RK, Hackman RM. Prospective evaluation of mango fruit intake on facial wrinkles and erythema in postmenopausal women: A randomized clinical pilot study. Nutrients. 2020;12(11):1-11. doi:10.3390/nu12113381	USA	Whites (American)	Females	50 - 70 years old	60 ± 5.3	15	0	28	Carotenoids	Mango	250g of Ataulfo Mangos	Erythema intensity	Redness	Left cheek	Visual assessment of digital photographs by dermatologists	Study assessments were conducted in the morning after a 12-h fast at weeks 0, 8, and 16.
Fam et al., 2020	Prospective evaluation of mango fruit intake on facial wrinkles and erythema in postmenopausal women: a randomized clinical pilot study	Open-label, no placebo-controlled trial	Intervention vs non-interventional controls	16 weeks	Fam VW, Holt RR, Keen CL, Sivamani RK, Hackman RM. Prospective evaluation of mango fruit intake on facial wrinkles and erythema in postmenopausal women: A randomized clinical pilot study. Nutrients. 2020;12(11):1-11. doi:10.3390/nu12113381	USA	Whites (American)	Females	50 - 70 years old	60 ± 5.3	15	0	28	Carotenoids	Mango	250g of Ataulfo Mangos	Erythema intensity	Redness	Left cheek	Visual assessment of digital photographs by dermatologists	Study assessments were conducted in the morning after a 12-h fast at weeks 0, 8, and 16.
Fam et al., 2020	Prospective evaluation of mango fruit intake on facial wrinkles and erythema in postmenopausal women: a randomized clinical pilot study	Open-label, no placebo-controlled trial	Before vs after intervention	16 weeks	Fam VW, Holt RR, Keen CL, Sivamani RK, Hackman RM. Prospective evaluation of mango fruit intake on facial wrinkles and erythema in postmenopausal women: A randomized clinical pilot study. Nutrients. 2020;12(11):1-11. doi:10.3390/nu12113381	USA	Whites (American)	Females	50 - 70 years old	61 ± 5.1	13	0	28	Carotenoids	Mango	85g of Ataulfo Mangos	Erythema intensity	Redness	Left cheek	Visual assessment of digital photographs by dermatologists	Study assessments were conducted in the morning after a 12-h fast at weeks 0, 8, and 16.
Fukunaga et al., 2018	Effect of torula yeast (Candida utilis)-derived glucosylceramide on skin dryness and other skin conditions in winter	Randomized, double-blind, placebo-controlled trial	Intervention vs non-interventional controls	4 months	Fukunaga S, Wada S, Sato T, Hamaguchi M, Aoi W, Higashi A. Effect of torula yeast (Candida utilis)-derived glucosylceramide on skin dryness and other skin conditions in winter. J Nutr Sci Vitaminol (Tokyo). 2018;64(4):265-270. doi:10.3177/jnsv.64.265	Japan	Asians (Japanese)	Both females & males	20 years old and above	43.6 +/-10.3	Not Reported	Not Reported	17	Lipids and fatty acids	Glucosylceramide	1.8mg/d of torula yeast derived glucosylceramide (lipid)	Transepidermal water loss (TEWL)	Skin barrier	Not reported	Forearm (10cm from the right elbow to the wrist)	Tewameter	Four measurements were taken, where the first and third measurements were taken at the start of the treatment while the second and fourth measurements were taken at the end of the 4-week intervention. During measurements, the room temperature and humidity were maintained at 22+/-2 degrees celsius and 50+/-10% respectively. Participants rest in a sitting posture, dressed in T-shirts only without j…
Fukunaga et al., 2018	Effect of torula yeast (Candida utilis)-derived glucosylceramide on skin dryness and other skin conditions in winter	Randomized, double-blind, placebo-controlled trial	Intervention vs non-interventional controls	4 months	Fukunaga S, Wada S, Sato T, Hamaguchi M, Aoi W, Higashi A. Effect of torula yeast (Candida utilis)-derived glucosylceramide on skin dryness and other skin conditions in winter. J Nutr Sci Vitaminol (Tokyo). 2018;64(4):265-270. doi:10.3177/jnsv.64.265	Japan	Asians (Japanese)	Both females & males	20 years old and above	43.6 +/-10.3	Not Reported	Not Reported	17	Lipids and fatty acids	Glucosylceramide	1.8mg/d of torula yeast derived glucosylceramide (lipid)	Transepidermal water loss (TEWL)	Skin barrier	Not reported	Cheeks (3cm from the earlobe along a line extending from the right earlobe to the right corner of the mouth)	Tewameter	Four measurements were taken, where the first and third measurements were taken at the start of the treatment while the second and fourth measurements were taken at the end of the 4-week intervention. During measurements, the room temperature and humidity were maintained at 22+/-2 degrees celsius and 50+/-10% respectively. Participants rest in a sitting posture, dressed in T-shirts only without j…
Fukunaga et al., 2018	Effect of torula yeast (Candida utilis)-derived glucosylceramide on skin dryness and other skin conditions in winter	Randomized, double-blind, placebo-controlled trial	Intervention vs non-interventional controls	4 months	Fukunaga S, Wada S, Sato T, Hamaguchi M, Aoi W, Higashi A. Effect of torula yeast (Candida utilis)-derived glucosylceramide on skin dryness and other skin conditions in winter. J Nutr Sci Vitaminol (Tokyo). 2018;64(4):265-270. doi:10.3177/jnsv.64.265	Japan	Asians (Japanese)	Both females & males	20 years old and above	43.6 +/-10.3	Not Reported	Not Reported	17	Lipids and fatty acids	Glucosylceramide	1.8mg/d of torula yeast derived glucosylceramide (lipid)	Hyperpigmentation spots	Pigmentation	Six-point scale (0 = none to 5 = very severe), with a lower score indicative of a favourable skin condition	Right side of face	3D imaging system by experts	Four measurements were taken, where the first and third measurements were taken at the start of the treatment while the second and fourth measurements were taken at the end of the 4-week intervention.
Fukunaga et al., 2018	Effect of torula yeast (Candida utilis)-derived glucosylceramide on skin dryness and other skin conditions in winter	Randomized, double-blind, placebo-controlled trial	Intervention vs non-interventional controls	4 months	Fukunaga S, Wada S, Sato T, Hamaguchi M, Aoi W, Higashi A. Effect of torula yeast (Candida utilis)-derived glucosylceramide on skin dryness and other skin conditions in winter. J Nutr Sci Vitaminol (Tokyo). 2018;64(4):265-270. doi:10.3177/jnsv.64.265	Japan	Asians (Japanese)	Both females & males	20 years old and above	43.6 +/-10.3	Not Reported	Not Reported	17	Lipids and fatty acids	Glucosylceramide	1.8mg/d of torula yeast derived glucosylceramide (lipid)	Texture	Wrinkling	Six-point scale (0 = none to 5 = very severe), with a lower score indicative of a favourable skin condition. Determines colour uniformity of skin.	Right side of face	3D imaging system by experts	Four measurements were taken, where the first and third measurements were taken at the start of the treatment while the second and fourth measurements were taken at the end of the 4-week intervention.
Fukunaga et al., 2018	Effect of torula yeast (Candida utilis)-derived glucosylceramide on skin dryness and other skin conditions in winter	Randomized, double-blind, placebo-controlled trial	Intervention vs non-interventional controls	4 months	Fukunaga S, Wada S, Sato T, Hamaguchi M, Aoi W, Higashi A. Effect of torula yeast (Candida utilis)-derived glucosylceramide on skin dryness and other skin conditions in winter. J Nutr Sci Vitaminol (Tokyo). 2018;64(4):265-270. doi:10.3177/jnsv.64.265	Japan	Asians (Japanese)	Both females & males	20 years old and above	43.6 +/-10.3	Not Reported	Not Reported	17	Lipids and fatty acids	Glucosylceramide	1.8mg/d of torula yeast derived glucosylceramide (lipid)	Deep pigmentation (UV spots)	Pigmentation	Six-point scale (0 = none to 5 = very severe), with a lower score indicative of a favourable skin condition	Right side of face	3D imaging system by experts	Four measurements were taken, where the first and third measurements were taken at the start of the treatment while the second and fourth measurements were taken at the end of the 4-week intervention.
Fukunaga et al., 2018	Effect of torula yeast (Candida utilis)-derived glucosylceramide on skin dryness and other skin conditions in winter	Randomized, double-blind, placebo-controlled trial	Intervention vs non-interventional controls	4 months	Fukunaga S, Wada S, Sato T, Hamaguchi M, Aoi W, Higashi A. Effect of torula yeast (Candida utilis)-derived glucosylceramide on skin dryness and other skin conditions in winter. J Nutr Sci Vitaminol (Tokyo). 2018;64(4):265-270. doi:10.3177/jnsv.64.265	Japan	Asians (Japanese)	Both females & males	20 years old and above	43.6 +/-10.3	Not Reported	Not Reported	17	Lipids and fatty acids	Glucosylceramide	1.8mg/d of torula yeast derived glucosylceramide (lipid)	Facial wrinkles (Score)	Wrinkling	Based on six-point scale (0 = none to 5 = very severe), with a lower score indicative of a favourable skin condition. Measured the length of wrinkle lines.	Right side of face	3D imaging system by experts	Four measurements were taken, where the first and third measurements were taken at the start of the treatment while the second and fourth measurements were taken at the end of the 4-week intervention.
Fukunaga et al., 2018	Effect of torula yeast (Candida utilis)-derived glucosylceramide on skin dryness and other skin conditions in winter	Randomized, double-blind, placebo-controlled trial	Intervention vs non-interventional controls	4 months	Fukunaga S, Wada S, Sato T, Hamaguchi M, Aoi W, Higashi A. Effect of torula yeast (Candida utilis)-derived glucosylceramide on skin dryness and other skin conditions in winter. J Nutr Sci Vitaminol (Tokyo). 2018;64(4):265-270. doi:10.3177/jnsv.64.265	Japan	Asians (Japanese)	Both females & males	20 years old and above	43.6 +/-10.3	Not Reported	Not Reported	17	Lipids and fatty acids	Glucosylceramide	1.8mg/d of torula yeast derived glucosylceramide (lipid)	Firmness	Distensibility (R0)	Based on Visual Analog Scale (VAS), where 0 is the worst and 10 is the best.	NA	Self-assessment by participants using questionaire	Four measurements were taken, where the first and third measurements were taken at the start of the treatment while the second and fourth measurements were taken at the end of the 4-week intervention.
Fukunaga et al., 2018	Effect of torula yeast (Candida utilis)-derived glucosylceramide on skin dryness and other skin conditions in winter	Randomized, double-blind, placebo-controlled trial	Intervention vs non-interventional controls	4 months	Fukunaga S, Wada S, Sato T, Hamaguchi M, Aoi W, Higashi A. Effect of torula yeast (Candida utilis)-derived glucosylceramide on skin dryness and other skin conditions in winter. J Nutr Sci Vitaminol (Tokyo). 2018;64(4):265-270. doi:10.3177/jnsv.64.265	Japan	Asians (Japanese)	Both females & males	20 years old and above	43.6 +/-10.3	Not Reported	Not Reported	17	Lipids and fatty acids	Glucosylceramide	1.8mg/d of torula yeast derived glucosylceramide (lipid)	Dryness	Hydration	Based on Visual Analog Scale (VAS), where 0 is the worst and 10 is the best.	NA	Self-assessment by participants using questionaire	Four measurements were taken, where the first and third measurements were taken at the start of the treatment while the second and fourth measurements were taken at the end of the 4-week intervention.
Fukunaga et al., 2018	Effect of torula yeast (Candida utilis)-derived glucosylceramide on skin dryness and other skin conditions in winter	Randomized, double-blind, placebo-controlled trial	Intervention vs non-interventional controls	4 months	Fukunaga S, Wada S, Sato T, Hamaguchi M, Aoi W, Higashi A. Effect of torula yeast (Candida utilis)-derived glucosylceramide on skin dryness and other skin conditions in winter. J Nutr Sci Vitaminol (Tokyo). 2018;64(4):265-270. doi:10.3177/jnsv.64.265	Japan	Asians (Japanese)	Both females & males	20 years old and above	43.6 +/-10.3	Not Reported	Not Reported	17	Lipids and fatty acids	Glucosylceramide	1.8mg/d of torula yeast derived glucosylceramide (lipid)	Dullness	Brightness	Based on Visual Analog Scale (VAS), where 0 is the worst and 10 is the best.	NA	Self-assessment by participants using questionaire	Four measurements were taken, where the first and third measurements were taken at the start of the treatment while the second and fourth measurements were taken at the end of the 4-week intervention.
Fukunaga et al., 2018	Effect of torula yeast (Candida utilis)-derived glucosylceramide on skin dryness and other skin conditions in winter	Randomized, double-blind, placebo-controlled trial	Before vs after intervention	4 months	Fukunaga S, Wada S, Sato T, Hamaguchi M, Aoi W, Higashi A. Effect of torula yeast (Candida utilis)-derived glucosylceramide on skin dryness and other skin conditions in winter. J Nutr Sci Vitaminol (Tokyo). 2018;64(4):265-270. doi:10.3177/jnsv.64.265	Japan	Asians (Japanese)	Both females & males	20 years old and above	43.6 +/-10.3	Not Reported	Not Reported	17	Lipids and fatty acids	Glucosylceramide	Identical placebo capsule (No torula yeast derived glucosylceramide)	Transepidermal water loss (TEWL)	Skin barrier	Not reported	Forearm (10cm from the right elbow to the wrist)	Tewameter	Four measurements were taken, where the first and third measurements were taken at the start of the treatment while the second and fourth measurements were taken at the end of the 4-week intervention. During measurements, the room temperature and humidity were maintained at 22+/-2 degrees celsius and 50+/-10% respectively. Participants rest in a sitting posture, dressed in T-shirts only without j…
Fukunaga et al., 2018	Effect of torula yeast (Candida utilis)-derived glucosylceramide on skin dryness and other skin conditions in winter	Randomized, double-blind, placebo-controlled trial	Before vs after intervention	4 months	Fukunaga S, Wada S, Sato T, Hamaguchi M, Aoi W, Higashi A. Effect of torula yeast (Candida utilis)-derived glucosylceramide on skin dryness and other skin conditions in winter. J Nutr Sci Vitaminol (Tokyo). 2018;64(4):265-270. doi:10.3177/jnsv.64.265	Japan	Asians (Japanese)	Both females & males	20 years old and above	43.6 +/-10.3	Not Reported	Not Reported	17	Lipids and fatty acids	Glucosylceramide	Identical placebo capsule (No torula yeast derived glucosylceramide)	Transepidermal water loss (TEWL)	Skin barrier	Not reported	Cheeks (3cm from the earlobe along a line extending from the right earlobe to the right corner of the mouth)	Tewameter	Four measurements were taken, where the first and third measurements were taken at the start of the treatment while the second and fourth measurements were taken at the end of the 4-week intervention. During measurements, the room temperature and humidity were maintained at 22+/-2 degrees celsius and 50+/-10% respectively. Participants rest in a sitting posture, dressed in T-shirts only without j…
Fukunaga et al., 2018	Effect of torula yeast (Candida utilis)-derived glucosylceramide on skin dryness and other skin conditions in winter	Randomized, double-blind, placebo-controlled trial	Before vs after intervention	4 months	Fukunaga S, Wada S, Sato T, Hamaguchi M, Aoi W, Higashi A. Effect of torula yeast (Candida utilis)-derived glucosylceramide on skin dryness and other skin conditions in winter. J Nutr Sci Vitaminol (Tokyo). 2018;64(4):265-270. doi:10.3177/jnsv.64.265	Japan	Asians (Japanese)	Both females & males	20 years old and above	43.6 +/-10.3	Not Reported	Not Reported	17	Lipids and fatty acids	Glucosylceramide	Identical placebo capsule (No torula yeast derived glucosylceramide)	Melanin index (Brown spots/Pigmentation)	Pigmentation	Six-point scale (0 = none to 5 = very severe), with a lower score indicative of a favourable skin condition	Right side of face	3D imaging system by experts	Four measurements were taken, where the first and third measurements were taken at the start of the treatment while the second and fourth measurements were taken at the end of the 4-week intervention.
Fukunaga et al., 2018	Effect of torula yeast (Candida utilis)-derived glucosylceramide on skin dryness and other skin conditions in winter	Randomized, double-blind, placebo-controlled trial	Before vs after intervention	4 months	Fukunaga S, Wada S, Sato T, Hamaguchi M, Aoi W, Higashi A. Effect of torula yeast (Candida utilis)-derived glucosylceramide on skin dryness and other skin conditions in winter. J Nutr Sci Vitaminol (Tokyo). 2018;64(4):265-270. doi:10.3177/jnsv.64.265	Japan	Asians (Japanese)	Both females & males	20 years old and above	43.6 +/-10.3	Not Reported	Not Reported	17	Lipids and fatty acids	Glucosylceramide	Identical placebo capsule (No torula yeast derived glucosylceramide)	Hyperpigmentation spots	Pigmentation	Six-point scale (0 = none to 5 = very severe), with a lower score indicative of a favourable skin condition	Right side of face	3D imaging system by experts	Four measurements were taken, where the first and third measurements were taken at the start of the treatment while the second and fourth measurements were taken at the end of the 4-week intervention.
Fukunaga et al., 2018	Effect of torula yeast (Candida utilis)-derived glucosylceramide on skin dryness and other skin conditions in winter	Randomized, double-blind, placebo-controlled trial	Before vs after intervention	4 months	Fukunaga S, Wada S, Sato T, Hamaguchi M, Aoi W, Higashi A. Effect of torula yeast (Candida utilis)-derived glucosylceramide on skin dryness and other skin conditions in winter. J Nutr Sci Vitaminol (Tokyo). 2018;64(4):265-270. doi:10.3177/jnsv.64.265	Japan	Asians (Japanese)	Both females & males	20 years old and above	43.6 +/-10.3	Not Reported	Not Reported	17	Lipids and fatty acids	Glucosylceramide	Identical placebo capsule (No torula yeast derived glucosylceramide)	Texture	Wrinkling	Six-point scale (0 = none to 5 = very severe), with a lower score indicative of a favourable skin condition. Determines colour uniformity of skin.	Right side of face	3D imaging system by experts	Four measurements were taken, where the first and third measurements were taken at the start of the treatment while the second and fourth measurements were taken at the end of the 4-week intervention.
Fukunaga et al., 2018	Effect of torula yeast (Candida utilis)-derived glucosylceramide on skin dryness and other skin conditions in winter	Randomized, double-blind, placebo-controlled trial	Before vs after intervention	4 months	Fukunaga S, Wada S, Sato T, Hamaguchi M, Aoi W, Higashi A. Effect of torula yeast (Candida utilis)-derived glucosylceramide on skin dryness and other skin conditions in winter. J Nutr Sci Vitaminol (Tokyo). 2018;64(4):265-270. doi:10.3177/jnsv.64.265	Japan	Asians (Japanese)	Both females & males	20 years old and above	43.6 +/-10.3	Not Reported	Not Reported	17	Lipids and fatty acids	Glucosylceramide	Identical placebo capsule (No torula yeast derived glucosylceramide)	Deep pigmentation (UV spots)	Pigmentation	Six-point scale (0 = none to 5 = very severe), with a lower score indicative of a favourable skin condition	Right side of face	3D imaging system by experts	Four measurements were taken, where the first and third measurements were taken at the start of the treatment while the second and fourth measurements were taken at the end of the 4-week intervention.
Fukunaga et al., 2018	Effect of torula yeast (Candida utilis)-derived glucosylceramide on skin dryness and other skin conditions in winter	Randomized, double-blind, placebo-controlled trial	Before vs after intervention	4 months	Fukunaga S, Wada S, Sato T, Hamaguchi M, Aoi W, Higashi A. Effect of torula yeast (Candida utilis)-derived glucosylceramide on skin dryness and other skin conditions in winter. J Nutr Sci Vitaminol (Tokyo). 2018;64(4):265-270. doi:10.3177/jnsv.64.265	Japan	Asians (Japanese)	Both females & males	20 years old and above	43.6 +/-10.3	Not Reported	Not Reported	17	Lipids and fatty acids	Glucosylceramide	Identical placebo capsule (No torula yeast derived glucosylceramide)	Facial wrinkles (Score)	Wrinkling	Based on six-point scale (0 = none to 5 = very severe), with a lower score indicative of a favourable skin condition. Measured the length of wrinkle lines.	Right side of face	3D imaging system by experts	Four measurements were taken, where the first and third measurements were taken at the start of the treatment while the second and fourth measurements were taken at the end of the 4-week intervention.
Fukunaga et al., 2018	Effect of torula yeast (Candida utilis)-derived glucosylceramide on skin dryness and other skin conditions in winter	Randomized, double-blind, placebo-controlled trial	Before vs after intervention	4 months	Fukunaga S, Wada S, Sato T, Hamaguchi M, Aoi W, Higashi A. Effect of torula yeast (Candida utilis)-derived glucosylceramide on skin dryness and other skin conditions in winter. J Nutr Sci Vitaminol (Tokyo). 2018;64(4):265-270. doi:10.3177/jnsv.64.265	Japan	Asians (Japanese)	Both females & males	20 years old and above	43.6 +/-10.3	Not Reported	Not Reported	17	Lipids and fatty acids	Glucosylceramide	Identical placebo capsule (No torula yeast derived glucosylceramide)	Firmness	Distensibility (R0)	Based on Visual Analog Scale (VAS), where 0 is the worst and 10 is the best.	NA	Self-assessment by participants using questionaire	Four measurements were taken, where the first and third measurements were taken at the start of the treatment while the second and fourth measurements were taken at the end of the 4-week intervention.
Fukunaga et al., 2018	Effect of torula yeast (Candida utilis)-derived glucosylceramide on skin dryness and other skin conditions in winter	Randomized, double-blind, placebo-controlled trial	Before vs after intervention	4 months	Fukunaga S, Wada S, Sato T, Hamaguchi M, Aoi W, Higashi A. Effect of torula yeast (Candida utilis)-derived glucosylceramide on skin dryness and other skin conditions in winter. J Nutr Sci Vitaminol (Tokyo). 2018;64(4):265-270. doi:10.3177/jnsv.64.265	Japan	Asians (Japanese)	Both females & males	20 years old and above	43.6 +/-10.3	Not Reported	Not Reported	17	Lipids and fatty acids	Glucosylceramide	Identical placebo capsule (No torula yeast derived glucosylceramide)	Dryness	Hydration	Based on Visual Analog Scale (VAS), where 0 is the worst and 10 is the best.	NA	Self-assessment by participants using questionaire	Four measurements were taken, where the first and third measurements were taken at the start of the treatment while the second and fourth measurements were taken at the end of the 4-week intervention.
Fukunaga et al., 2018	Effect of torula yeast (Candida utilis)-derived glucosylceramide on skin dryness and other skin conditions in winter	Randomized, double-blind, placebo-controlled trial	Before vs after intervention	4 months	Fukunaga S, Wada S, Sato T, Hamaguchi M, Aoi W, Higashi A. Effect of torula yeast (Candida utilis)-derived glucosylceramide on skin dryness and other skin conditions in winter. J Nutr Sci Vitaminol (Tokyo). 2018;64(4):265-270. doi:10.3177/jnsv.64.265	Japan	Asians (Japanese)	Both females & males	20 years old and above	43.6 +/-10.3	Not Reported	Not Reported	17	Lipids and fatty acids	Glucosylceramide	Identical placebo capsule (No torula yeast derived glucosylceramide)	Dullness	Brightness	Based on Visual Analog Scale (VAS), where 0 is the worst and 10 is the best.	NA	Self-assessment by participants using questionaire	Four measurements were taken, where the first and third measurements were taken at the start of the treatment while the second and fourth measurements were taken at the end of the 4-week intervention.
Fukunaga et al., 2018	Effect of torula yeast (Candida utilis)-derived glucosylceramide on skin dryness and other skin conditions in winter	Randomized, double-blind, placebo-controlled trial	Before vs after intervention	4 months	Fukunaga S, Wada S, Sato T, Hamaguchi M, Aoi W, Higashi A. Effect of torula yeast (Candida utilis)-derived glucosylceramide on skin dryness and other skin conditions in winter. J Nutr Sci Vitaminol (Tokyo). 2018;64(4):265-270. doi:10.3177/jnsv.64.265	Japan	Asians (Japanese)	Both females & males	20 years old and above	43.6 +/-10.3	Not Reported	Not Reported	17	Lipids and fatty acids	Glucosylceramide	1.8mg/d of torula yeast derived glucosylceramide (lipid)	Transepidermal water loss (TEWL)	Skin barrier	Not reported	Forearm (10cm from the right elbow to the wrist)	Tewameter	Four measurements were taken, where the first and third measurements were taken at the start of the treatment while the second and fourth measurements were taken at the end of the 4-week intervention. During measurements, the room temperature and humidity were maintained at 22+/-2 degrees celsius and 50+/-10% respectively. Participants rest in a sitting posture, dressed in T-shirts only without j…
Fukunaga et al., 2018	Effect of torula yeast (Candida utilis)-derived glucosylceramide on skin dryness and other skin conditions in winter	Randomized, double-blind, placebo-controlled trial	Before vs after intervention	4 months	Fukunaga S, Wada S, Sato T, Hamaguchi M, Aoi W, Higashi A. Effect of torula yeast (Candida utilis)-derived glucosylceramide on skin dryness and other skin conditions in winter. J Nutr Sci Vitaminol (Tokyo). 2018;64(4):265-270. doi:10.3177/jnsv.64.265	Japan	Asians (Japanese)	Both females & males	20 years old and above	43.6 +/-10.3	Not Reported	Not Reported	17	Lipids and fatty acids	Glucosylceramide	1.8mg/d of torula yeast derived glucosylceramide (lipid)	Transepidermal water loss (TEWL)	Skin barrier	Not reported	Cheeks (3cm from the earlobe along a line extending from the right earlobe to the right corner of the mouth)	Tewameter	Four measurements were taken, where the first and third measurements were taken at the start of the treatment while the second and fourth measurements were taken at the end of the 4-week intervention. During measurements, the room temperature and humidity were maintained at 22+/-2 degrees celsius and 50+/-10% respectively. Participants rest in a sitting posture, dressed in T-shirts only without j…
Fukunaga et al., 2018	Effect of torula yeast (Candida utilis)-derived glucosylceramide on skin dryness and other skin conditions in winter	Randomized, double-blind, placebo-controlled trial	Before vs after intervention	4 months	Fukunaga S, Wada S, Sato T, Hamaguchi M, Aoi W, Higashi A. Effect of torula yeast (Candida utilis)-derived glucosylceramide on skin dryness and other skin conditions in winter. J Nutr Sci Vitaminol (Tokyo). 2018;64(4):265-270. doi:10.3177/jnsv.64.265	Japan	Asians (Japanese)	Both females & males	20 years old and above	43.6 +/-10.3	Not Reported	Not Reported	17	Lipids and fatty acids	Glucosylceramide	1.8mg/d of torula yeast derived glucosylceramide (lipid)	Melanin index (Brown spots/Pigmentation)	Pigmentation	Six-point scale (0 = none to 5 = very severe), with a lower score indicative of a favourable skin condition	Right side of face	3D imaging system by experts	Four measurements were taken, where the first and third measurements were taken at the start of the treatment while the second and fourth measurements were taken at the end of the 4-week intervention.
Fukunaga et al., 2018	Effect of torula yeast (Candida utilis)-derived glucosylceramide on skin dryness and other skin conditions in winter	Randomized, double-blind, placebo-controlled trial	Before vs after intervention	4 months	Fukunaga S, Wada S, Sato T, Hamaguchi M, Aoi W, Higashi A. Effect of torula yeast (Candida utilis)-derived glucosylceramide on skin dryness and other skin conditions in winter. J Nutr Sci Vitaminol (Tokyo). 2018;64(4):265-270. doi:10.3177/jnsv.64.265	Japan	Asians (Japanese)	Both females & males	20 years old and above	43.6 +/-10.3	Not Reported	Not Reported	17	Lipids and fatty acids	Glucosylceramide	1.8mg/d of torula yeast derived glucosylceramide (lipid)	Hyperpigmentation spots	Pigmentation	Six-point scale (0 = none to 5 = very severe), with a lower score indicative of a favourable skin condition	Right side of face	3D imaging system by experts	Four measurements were taken, where the first and third measurements were taken at the start of the treatment while the second and fourth measurements were taken at the end of the 4-week intervention.
Fukunaga et al., 2018	Effect of torula yeast (Candida utilis)-derived glucosylceramide on skin dryness and other skin conditions in winter	Randomized, double-blind, placebo-controlled trial	Before vs after intervention	4 months	Fukunaga S, Wada S, Sato T, Hamaguchi M, Aoi W, Higashi A. Effect of torula yeast (Candida utilis)-derived glucosylceramide on skin dryness and other skin conditions in winter. J Nutr Sci Vitaminol (Tokyo). 2018;64(4):265-270. doi:10.3177/jnsv.64.265	Japan	Asians (Japanese)	Both females & males	20 years old and above	43.6 +/-10.3	Not Reported	Not Reported	17	Lipids and fatty acids	Glucosylceramide	1.8mg/d of torula yeast derived glucosylceramide (lipid)	Texture	Wrinkling	Six-point scale (0 = none to 5 = very severe), with a lower score indicative of a favourable skin condition. Determines colour uniformity of skin.	Right side of face	3D imaging system by experts	Four measurements were taken, where the first and third measurements were taken at the start of the treatment while the second and fourth measurements were taken at the end of the 4-week intervention.
Fukunaga et al., 2018	Effect of torula yeast (Candida utilis)-derived glucosylceramide on skin dryness and other skin conditions in winter	Randomized, double-blind, placebo-controlled trial	Before vs after intervention	4 months	Fukunaga S, Wada S, Sato T, Hamaguchi M, Aoi W, Higashi A. Effect of torula yeast (Candida utilis)-derived glucosylceramide on skin dryness and other skin conditions in winter. J Nutr Sci Vitaminol (Tokyo). 2018;64(4):265-270. doi:10.3177/jnsv.64.265	Japan	Asians (Japanese)	Both females & males	20 years old and above	43.6 +/-10.3	Not Reported	Not Reported	17	Lipids and fatty acids	Glucosylceramide	1.8mg/d of torula yeast derived glucosylceramide (lipid)	Deep pigmentation (UV spots)	Pigmentation	Six-point scale (0 = none to 5 = very severe), with a lower score indicative of a favourable skin condition	Right side of face	3D imaging system by experts	Four measurements were taken, where the first and third measurements were taken at the start of the treatment while the second and fourth measurements were taken at the end of the 4-week intervention.
Fukunaga et al., 2018	Effect of torula yeast (Candida utilis)-derived glucosylceramide on skin dryness and other skin conditions in winter	Randomized, double-blind, placebo-controlled trial	Before vs after intervention	4 months	Fukunaga S, Wada S, Sato T, Hamaguchi M, Aoi W, Higashi A. Effect of torula yeast (Candida utilis)-derived glucosylceramide on skin dryness and other skin conditions in winter. J Nutr Sci Vitaminol (Tokyo). 2018;64(4):265-270. doi:10.3177/jnsv.64.265	Japan	Asians (Japanese)	Both females & males	20 years old and above	43.6 +/-10.3	Not Reported	Not Reported	17	Lipids and fatty acids	Glucosylceramide	1.8mg/d of torula yeast derived glucosylceramide (lipid)	Facial wrinkles (Score)	Wrinkling	Based on six-point scale (0 = none to 5 = very severe), with a lower score indicative of a favourable skin condition. Measured the length of wrinkle lines.	Right side of face	3D imaging system by experts	Four measurements were taken, where the first and third measurements were taken at the start of the treatment while the second and fourth measurements were taken at the end of the 4-week intervention.
Fukunaga et al., 2018	Effect of torula yeast (Candida utilis)-derived glucosylceramide on skin dryness and other skin conditions in winter	Randomized, double-blind, placebo-controlled trial	Before vs after intervention	4 months	Fukunaga S, Wada S, Sato T, Hamaguchi M, Aoi W, Higashi A. Effect of torula yeast (Candida utilis)-derived glucosylceramide on skin dryness and other skin conditions in winter. J Nutr Sci Vitaminol (Tokyo). 2018;64(4):265-270. doi:10.3177/jnsv.64.265	Japan	Asians (Japanese)	Both females & males	20 years old and above	43.6 +/-10.3	Not Reported	Not Reported	17	Lipids and fatty acids	Glucosylceramide	1.8mg/d of torula yeast derived glucosylceramide (lipid)	Firmness	Distensibility (R0)	Based on Visual Analog Scale (VAS), where 0 is the worst and 10 is the best.	NA	Self-assessment by participants using questionaire	Four measurements were taken, where the first and third measurements were taken at the start of the treatment while the second and fourth measurements were taken at the end of the 4-week intervention.
Fukunaga et al., 2018	Effect of torula yeast (Candida utilis)-derived glucosylceramide on skin dryness and other skin conditions in winter	Randomized, double-blind, placebo-controlled trial	Before vs after intervention	4 months	Fukunaga S, Wada S, Sato T, Hamaguchi M, Aoi W, Higashi A. Effect of torula yeast (Candida utilis)-derived glucosylceramide on skin dryness and other skin conditions in winter. J Nutr Sci Vitaminol (Tokyo). 2018;64(4):265-270. doi:10.3177/jnsv.64.265	Japan	Asians (Japanese)	Both females & males	20 years old and above	43.6 +/-10.3	Not Reported	Not Reported	17	Lipids and fatty acids	Glucosylceramide	1.8mg/d of torula yeast derived glucosylceramide (lipid)	Dryness	Hydration	Based on Visual Analog Scale (VAS), where 0 is the worst and 10 is the best.	NA	Self-assessment by participants using questionaire	Four measurements were taken, where the first and third measurements were taken at the start of the treatment while the second and fourth measurements were taken at the end of the 4-week intervention.
Fukunaga et al., 2018	Effect of torula yeast (Candida utilis)-derived glucosylceramide on skin dryness and other skin conditions in winter	Randomized, double-blind, placebo-controlled trial	Before vs after intervention	4 months	Fukunaga S, Wada S, Sato T, Hamaguchi M, Aoi W, Higashi A. Effect of torula yeast (Candida utilis)-derived glucosylceramide on skin dryness and other skin conditions in winter. J Nutr Sci Vitaminol (Tokyo). 2018;64(4):265-270. doi:10.3177/jnsv.64.265	Japan	Asians (Japanese)	Both females & males	20 years old and above	43.6 +/-10.3	Not Reported	Not Reported	17	Lipids and fatty acids	Glucosylceramide	1.8mg/d of torula yeast derived glucosylceramide (lipid)	Dullness	Brightness	Based on Visual Analog Scale (VAS), where 0 is the worst and 10 is the best.	NA	Self-assessment by participants using questionaire	Four measurements were taken, where the first and third measurements were taken at the start of the treatment while the second and fourth measurements were taken at the end of the 4-week intervention.
Furumura et al., 2012	Oral administration of French maritime pine bark extract (Flavangenol ®) improves clinical symptoms in photoaged facial skin	Randomized, double-blind, placebo-controlled trial	Intervention vs non-interventional controls	24 weeks	Furumura M, Sato N, Kusaba N, Takagaki K, Nakayama J. Oral administration of French maritime pine bark extract (Flavangenol®) improves clinical symptoms in photoaged facial skin. Clin Interv Aging. 2012;7:275-286. doi:10.2147/CIA.S33165	Not reported	Not reported	Females	59 years old and below	39.6 +/- 8.3	38	0	112	Polyphenols	Pine bark extract	100mg of French maritime pine bark extract	Solar lentigines	Pigmentation	Based on a standardized assessment scale (Not reported)	Not reported	Visual assessment of digital photographs by dermatologists	Clinical assessments were conducted at baseline (study day 1) and every 4 weeks thereafter.
Furumura et al., 2012	Oral administration of French maritime pine bark extract (Flavangenol ®) improves clinical symptoms in photoaged facial skin	Randomized, double-blind, placebo-controlled trial	Intervention vs non-interventional controls	24 weeks	Furumura M, Sato N, Kusaba N, Takagaki K, Nakayama J. Oral administration of French maritime pine bark extract (Flavangenol®) improves clinical symptoms in photoaged facial skin. Clin Interv Aging. 2012;7:275-286. doi:10.2147/CIA.S33165	Not reported	Not reported	Females	59 years old and below	39.6 +/- 8.3	38	0	112	Polyphenols	Pine bark extract	100mg of French maritime pine bark extract	Mottled pigmentation	Pigmentation	Based on a standardized assessment scale (Not reported)	Not reported	Visual assessment of digital photographs by dermatologists	Clinical assessments were conducted at baseline (study day 1) and every 4 weeks thereafter.
Furumura et al., 2012	Oral administration of French maritime pine bark extract (Flavangenol ®) improves clinical symptoms in photoaged facial skin	Randomized, double-blind, placebo-controlled trial	Intervention vs non-interventional controls	24 weeks	Furumura M, Sato N, Kusaba N, Takagaki K, Nakayama J. Oral administration of French maritime pine bark extract (Flavangenol®) improves clinical symptoms in photoaged facial skin. Clin Interv Aging. 2012;7:275-286. doi:10.2147/CIA.S33165	Not reported	Not reported	Females	59 years old and below	39.6 +/- 8.3	38	0	112	Polyphenols	Pine bark extract	100mg of French maritime pine bark extract	Facial wrinkles (Roughness)	Wrinkling	Defined as roughness of wrinkles	Not reported	Visual assessment of digital photographs by dermatologists	Clinical assessments were conducted at baseline (study day 1) and every 4 weeks thereafter.
Furumura et al., 2012	Oral administration of French maritime pine bark extract (Flavangenol ®) improves clinical symptoms in photoaged facial skin	Randomized, double-blind, placebo-controlled trial	Intervention vs non-interventional controls	24 weeks	Furumura M, Sato N, Kusaba N, Takagaki K, Nakayama J. Oral administration of French maritime pine bark extract (Flavangenol®) improves clinical symptoms in photoaged facial skin. Clin Interv Aging. 2012;7:275-286. doi:10.2147/CIA.S33165	Not reported	Not reported	Females	59 years old and below	39.6 +/- 8.3	38	0	112	Polyphenols	Pine bark extract	100mg of French maritime pine bark extract	Facial wrinkles (Score)	Wrinkling	Based on a standardized assessment scale (Not reported)	Not reported	Visual assessment of digital photographs by dermatologists	Clinical assessments were conducted at baseline (study day 1) and every 4 weeks thereafter.
Furumura et al., 2012	Oral administration of French maritime pine bark extract (Flavangenol ®) improves clinical symptoms in photoaged facial skin	Randomized, double-blind, placebo-controlled trial	Intervention vs non-interventional controls	24 weeks	Furumura M, Sato N, Kusaba N, Takagaki K, Nakayama J. Oral administration of French maritime pine bark extract (Flavangenol®) improves clinical symptoms in photoaged facial skin. Clin Interv Aging. 2012;7:275-286. doi:10.2147/CIA.S33165	Not reported	Not reported	Females	59 years old and below	39.6 +/- 8.3	38	0	112	Polyphenols	Pine bark extract	100mg of French maritime pine bark extract	Swelling	Swelling	Based on a standardized assessment scale (Not reported)	Not reported	Visual assessment of digital photographs by dermatologists	Clinical assessments were conducted at baseline (study day 1) and every 4 weeks thereafter.
Furumura et al., 2012	Oral administration of French maritime pine bark extract (Flavangenol ®) improves clinical symptoms in photoaged facial skin	Randomized, double-blind, placebo-controlled trial	Before vs after intervention	24 weeks	Furumura M, Sato N, Kusaba N, Takagaki K, Nakayama J. Oral administration of French maritime pine bark extract (Flavangenol®) improves clinical symptoms in photoaged facial skin. Clin Interv Aging. 2012;7:275-286. doi:10.2147/CIA.S33165	Not reported	Not reported	Females	59 years old and below	33.8 +/- 6.5	39	0	112	Polyphenols	Pine bark extract	Identical placebo capsule (No French maritime PBE)	Solar lentigines	Pigmentation	Based on a standardized assessment scale (Not reported)	Not reported	Visual assessment of digital photographs by dermatologists	Clinical assessments were conducted at baseline (study day 1) and every 4 weeks thereafter.
Furumura et al., 2012	Oral administration of French maritime pine bark extract (Flavangenol ®) improves clinical symptoms in photoaged facial skin	Randomized, double-blind, placebo-controlled trial	Before vs after intervention	24 weeks	Furumura M, Sato N, Kusaba N, Takagaki K, Nakayama J. Oral administration of French maritime pine bark extract (Flavangenol®) improves clinical symptoms in photoaged facial skin. Clin Interv Aging. 2012;7:275-286. doi:10.2147/CIA.S33165	Not reported	Not reported	Females	59 years old and below	33.8 +/- 6.5	39	0	112	Polyphenols	Pine bark extract	Identical placebo capsule (No French maritime PBE)	Mottled pigmentation	Pigmentation	Based on a standardized assessment scale (Not reported)	Not reported	Visual assessment of digital photographs by dermatologists	Clinical assessments were conducted at baseline (study day 1) and every 4 weeks thereafter.
Furumura et al., 2012	Oral administration of French maritime pine bark extract (Flavangenol ®) improves clinical symptoms in photoaged facial skin	Randomized, double-blind, placebo-controlled trial	Before vs after intervention	24 weeks	Furumura M, Sato N, Kusaba N, Takagaki K, Nakayama J. Oral administration of French maritime pine bark extract (Flavangenol®) improves clinical symptoms in photoaged facial skin. Clin Interv Aging. 2012;7:275-286. doi:10.2147/CIA.S33165	Not reported	Not reported	Females	59 years old and below	33.8 +/- 6.5	39	0	112	Polyphenols	Pine bark extract	Identical placebo capsule (No French maritime PBE)	Facial wrinkles (Roughness)	Wrinkling	Defined as roughness of wrinkles	Not reported	Visual assessment of digital photographs by dermatologists	Clinical assessments were conducted at baseline (study day 1) and every 4 weeks thereafter.
Furumura et al., 2012	Oral administration of French maritime pine bark extract (Flavangenol ®) improves clinical symptoms in photoaged facial skin	Randomized, double-blind, placebo-controlled trial	Before vs after intervention	24 weeks	Furumura M, Sato N, Kusaba N, Takagaki K, Nakayama J. Oral administration of French maritime pine bark extract (Flavangenol®) improves clinical symptoms in photoaged facial skin. Clin Interv Aging. 2012;7:275-286. doi:10.2147/CIA.S33165	Not reported	Not reported	Females	59 years old and below	33.8 +/- 6.5	39	0	112	Polyphenols	Pine bark extract	Identical placebo capsule (No French maritime PBE)	Facial wrinkles (Score)	Wrinkling	Based on a standardized assessment scale (Not reported)	Not reported	Visual assessment of digital photographs by dermatologists	Clinical assessments were conducted at baseline (study day 1) and every 4 weeks thereafter.
Furumura et al., 2012	Oral administration of French maritime pine bark extract (Flavangenol ®) improves clinical symptoms in photoaged facial skin	Randomized, double-blind, placebo-controlled trial	Before vs after intervention	24 weeks	Furumura M, Sato N, Kusaba N, Takagaki K, Nakayama J. Oral administration of French maritime pine bark extract (Flavangenol®) improves clinical symptoms in photoaged facial skin. Clin Interv Aging. 2012;7:275-286. doi:10.2147/CIA.S33165	Not reported	Not reported	Females	59 years old and below	33.8 +/- 6.5	39	0	112	Polyphenols	Pine bark extract	Identical placebo capsule (No French maritime PBE)	Swelling	Swelling	Based on a standardized assessment scale (Not reported)	Not reported	Visual assessment of digital photographs by dermatologists	Clinical assessments were conducted at baseline (study day 1) and every 4 weeks thereafter.
Furumura et al., 2012	Oral administration of French maritime pine bark extract (Flavangenol ®) improves clinical symptoms in photoaged facial skin	Randomized, double-blind, placebo-controlled trial	Before vs after intervention	24 weeks	Furumura M, Sato N, Kusaba N, Takagaki K, Nakayama J. Oral administration of French maritime pine bark extract (Flavangenol®) improves clinical symptoms in photoaged facial skin. Clin Interv Aging. 2012;7:275-286. doi:10.2147/CIA.S33165	Not reported	Not reported	Females	59 years old and below	39.6 +/- 8.3	38	0	112	Polyphenols	Pine bark extract	100mg of French maritime pine bark extract	Solar lentigines	Pigmentation	Based on a standardized assessment scale (Not reported)	Not reported	Visual assessment of digital photographs by dermatologists	Clinical assessments were conducted at baseline (study day 1) and every 4 weeks thereafter.
Furumura et al., 2012	Oral administration of French maritime pine bark extract (Flavangenol ®) improves clinical symptoms in photoaged facial skin	Randomized, double-blind, placebo-controlled trial	Before vs after intervention	24 weeks	Furumura M, Sato N, Kusaba N, Takagaki K, Nakayama J. Oral administration of French maritime pine bark extract (Flavangenol®) improves clinical symptoms in photoaged facial skin. Clin Interv Aging. 2012;7:275-286. doi:10.2147/CIA.S33165	Not reported	Not reported	Females	59 years old and below	39.6 +/- 8.3	38	0	112	Polyphenols	Pine bark extract	100mg of French maritime pine bark extract	Mottled pigmentation	Pigmentation	Based on a standardized assessment scale (Not reported)	Not reported	Visual assessment of digital photographs by dermatologists	Clinical assessments were conducted at baseline (study day 1) and every 4 weeks thereafter.
Furumura et al., 2012	Oral administration of French maritime pine bark extract (Flavangenol ®) improves clinical symptoms in photoaged facial skin	Randomized, double-blind, placebo-controlled trial	Before vs after intervention	24 weeks	Furumura M, Sato N, Kusaba N, Takagaki K, Nakayama J. Oral administration of French maritime pine bark extract (Flavangenol®) improves clinical symptoms in photoaged facial skin. Clin Interv Aging. 2012;7:275-286. doi:10.2147/CIA.S33165	Not reported	Not reported	Females	59 years old and below	39.6 +/- 8.3	38	0	112	Polyphenols	Pine bark extract	100mg of French maritime pine bark extract	Facial wrinkles (Roughness)	Wrinkling	Defined as roughness of wrinkles	Not reported	Visual assessment of digital photographs by dermatologists	Clinical assessments were conducted at baseline (study day 1) and every 4 weeks thereafter.
Furumura et al., 2012	Oral administration of French maritime pine bark extract (Flavangenol ®) improves clinical symptoms in photoaged facial skin	Randomized, double-blind, placebo-controlled trial	Before vs after intervention	24 weeks	Furumura M, Sato N, Kusaba N, Takagaki K, Nakayama J. Oral administration of French maritime pine bark extract (Flavangenol®) improves clinical symptoms in photoaged facial skin. Clin Interv Aging. 2012;7:275-286. doi:10.2147/CIA.S33165	Not reported	Not reported	Females	59 years old and below	39.6 +/- 8.3	38	0	112	Polyphenols	Pine bark extract	100mg of French maritime pine bark extract	Facial wrinkles (Score)	Wrinkling	Based on a standardized assessment scale (Not reported)	Not reported	Visual assessment of digital photographs by dermatologists	Clinical assessments were conducted at baseline (study day 1) and every 4 weeks thereafter.
Furumura et al., 2012	Oral administration of French maritime pine bark extract (Flavangenol ®) improves clinical symptoms in photoaged facial skin	Randomized, double-blind, placebo-controlled trial	Before vs after intervention	24 weeks	Furumura M, Sato N, Kusaba N, Takagaki K, Nakayama J. Oral administration of French maritime pine bark extract (Flavangenol®) improves clinical symptoms in photoaged facial skin. Clin Interv Aging. 2012;7:275-286. doi:10.2147/CIA.S33165	Not reported	Not reported	Females	59 years old and below	39.6 +/- 8.3	38	0	112	Polyphenols	Pine bark extract	100mg of French maritime pine bark extract	Swelling	Swelling	Based on a standardized assessment scale (Not reported)	Not reported	Visual assessment of digital photographs by dermatologists	Clinical assessments were conducted at baseline (study day 1) and every 4 weeks thereafter.
Garmyn et al., 1995	Effect of beta-carotene supplementation on the human sunburn reaction	Randomized, double-blind, placebo-controlled trial	Before vs after intervention	9 days	Garmyn M, Ribaya‐Mercado JD, Russel RM, Bhawan J, Gilchrest BA. Effect of beta‐carotene supplementation on the human sunburn reaction. Exp Dermatol. 1995;4(2):104-111. doi:10.1111/j.1600-0625.1995.tb00231.x	USA	Whites (American)	Females	Not reported	66+/- 9.80	6	0	14	Carotenoids	Beta-carotene	Identical placebo supplement (No beta-carotene)	Erythema	Redness	Based on human sunburn response determined by number of sunburn cells at the time of peak reaction intensity (24 h) after a single solar simulated light exposure 3 times the individually determined minimal erythema dose (MED)	Volar forearm	Chromameter by experts	Total epidermal area was calculated using a computer-assisted image analyzer and total number of sunburn cells was then expressed per square millimeter of epidermis. Assessments were made on epidermis derived from UV-exposed area and an adjacent non-UV exposed area 24 h after a 3-MED dose
Garmyn et al., 1995	Effect of beta-carotene supplementation on the human sunburn reaction	Randomized, double-blind, placebo-controlled trial	Intervention vs non-interventional controls	9 days	Garmyn M, Ribaya‐Mercado JD, Russel RM, Bhawan J, Gilchrest BA. Effect of beta‐carotene supplementation on the human sunburn reaction. Exp Dermatol. 1995;4(2):104-111. doi:10.1111/j.1600-0625.1995.tb00231.x	USA	Whites (American)	Females	Not reported	66+/- 11.3	8	0	14	Carotenoids	Beta-carotene	120mg of beta-carotene	Erythema	Redness	Based on human sunburn response determined by number of sunburn cells at the time of peak reaction intensity (24 h) after a single solar simulated light exposure 3 times the individually determined minimal erythema dose (MED)	Volar forearm	Chromameter by experts	Total epidermal area was calculated using a computer-assisted image analyzer and total number of sunburn cells was then expressed per square millimeter of epidermis. Assessments were made on epidermis derived from UV-exposed area and an adjacent non-UV exposed area 24 h after a 3-MED dose
Garmyn et al., 1995	Effect of beta-carotene supplementation on the human sunburn reaction	Randomized, double-blind, placebo-controlled trial	Before vs after intervention	9 days	Garmyn M, Ribaya‐Mercado JD, Russel RM, Bhawan J, Gilchrest BA. Effect of beta‐carotene supplementation on the human sunburn reaction. Exp Dermatol. 1995;4(2):104-111. doi:10.1111/j.1600-0625.1995.tb00231.x	USA	Whites (American)	Females	Not reported	66+/- 11.3	8	0	14	Carotenoids	Beta-carotene	120mg of beta-carotene	Erythema	Redness	Based on human sunburn response determined by number of sunburn cells at the time of peak reaction intensity (24 h) after a single solar simulated light exposure 3 times the individually determined minimal erythema dose (MED)	Volar forearm	Chromameter by experts	Total epidermal area was calculated using a computer-assisted image analyzer and total number of sunburn cells was then expressed per square millimeter of epidermis. Assessments were made on epidermis derived from UV-exposed area and an adjacent non-UV exposed area 24 h after a 3-MED dose
Genovese et al., 2017	An insight into the changes in skin texture and properties following dietary intervention with a nutricosmeceutical containing a blend of collagen bioactive peptides and antioxidants	Randomized, double-blind, placebo-controlled trial	Intervention vs non-interventional controls	90 days	Genovese L, Corbo A, Sibilla S. An Insight into the Changes in Skin Texture and Properties following Dietary Intervention with a Nutricosmeceutical Containing a Blend of Collagen Bioactive Peptides and Antioxidants. Skin Pharmacol Physiol. 2017;30(3):146-158. doi:10.1159/000464470	Italy	Whites (Italian)	Both females & males	40 - 60 years old	47.72 +/- 6.5	57	3	120	Collagen	Collagen drink	50mL of Gold Collagen (hydrolyzed collagen type I (5,000 mg), hyaluronic acid, borage oil and N-acetylglucosamine)	Elasticity	Elasticity	Expressed as Young’s elasticity modulus	Inner part of the ventral forearm, at 10 cm from the wrist	SkinLab USB Elasticity Module	Skin elasticity was measured at baseline (day 0) and at the end of the treatment (day 90)
Genovese et al., 2017	An insight into the changes in skin texture and properties following dietary intervention with a nutricosmeceutical containing a blend of collagen bioactive peptides and antioxidants	Randomized, double-blind, placebo-controlled trial	Before vs after intervention	90 days	Genovese L, Corbo A, Sibilla S. An Insight into the Changes in Skin Texture and Properties following Dietary Intervention with a Nutricosmeceutical Containing a Blend of Collagen Bioactive Peptides and Antioxidants. Skin Pharmacol Physiol. 2017;30(3):146-158. doi:10.1159/000464470	Italy	Whites (Italian)	Both females & males	40 - 60 years old	49.65 +/- 6.5	54	6	120	Collagen	Collagen drink	50mL of identical placebo	Elasticity	Elasticity	Expressed as Young’s elasticity modulus	Inner part of the ventral forearm, at 10 cm from the wrist	SkinLab USB Elasticity Module	Skin elasticity was measured at baseline (day 0) and at the end of the treatment (day 90)
Genovese et al., 2017	An insight into the changes in skin texture and properties following dietary intervention with a nutricosmeceutical containing a blend of collagen bioactive peptides and antioxidants	Randomized, double-blind, placebo-controlled trial	Before vs after intervention	90 days	Genovese L, Corbo A, Sibilla S. An Insight into the Changes in Skin Texture and Properties following Dietary Intervention with a Nutricosmeceutical Containing a Blend of Collagen Bioactive Peptides and Antioxidants. Skin Pharmacol Physiol. 2017;30(3):146-158. doi:10.1159/000464470	Italy	Whites (Italian)	Both females & males	40 - 60 years old	47.72 +/- 6.5	57	3	120	Collagen	Collagen drink	50mL of Gold Collagen (hydrolyzed collagen type I (5,000 mg), hyaluronic acid, borage oil and N-acetylglucosamine)	Elasticity	Elasticity	Expressed as Young’s elasticity modulus	Inner part of the ventral forearm, at 10 cm from the wrist	SkinLab USB Elasticity Module	Skin elasticity was measured at baseline (day 0) and at the end of the treatment (day 90)
Guillou et al., 2011	The moisturizing effect of a wheat extract food supplement on women's skin: a randomized, double-blind placebo-controlled trial	Randomized, double-blind, placebo-controlled trial	Intervention vs non-interventional controls	12 weeks	Guillou S, Ghabri S, Jannot C, Gaillard E, Lamour I, Boisnic S. The moisturizing effect of a wheat extract food supplement on women’s skin: A randomized, double-blind placebo-controlled trial. Int J Cosmet Sci. 2011;33(2):138-143. doi:10.1111/j.1468-2494.2010.00600.x	France	Whites (French)	Females	20-63 years old	Not reported	25	0	50	Polyphenols	Wheat extract	350 mg of wheat extract/day	Hydration / Moisture	Hydration	Amount of water in the tissue based on the bioelectric properties of the skin. Values were expressed as arbitrary units (A.U.).	Legs and arms	Corneometer by experts	Skin hydration was measured at Day 0 and Day 84. Participants were first placed at rest for 15 min in a room with controlled temperature (22 ± 2 degree Celsius) and humidity (50 ± 10%) with the skin of the arms and calves exposed to the air
Guillou et al., 2011	The moisturizing effect of a wheat extract food supplement on women's skin: a randomized, double-blind placebo-controlled trial	Randomized, double-blind, placebo-controlled trial	Intervention vs non-interventional controls	12 weeks	Guillou S, Ghabri S, Jannot C, Gaillard E, Lamour I, Boisnic S. The moisturizing effect of a wheat extract food supplement on women’s skin: A randomized, double-blind placebo-controlled trial. Int J Cosmet Sci. 2011;33(2):138-143. doi:10.1111/j.1468-2494.2010.00600.x	France	Whites (French)	Females	20-63 years old	Not reported	25	0	50	Polyphenols	Wheat extract	350 mg of wheat extract/day	Hydration / Moisture	Hydration	Based on Visual Analogue Scale (VAS) of 10 cm graduated from ‘very dry’ to ‘very hydrated’ (one scale for hydration of the face and one scale for hydration of the body)	Face and body	Self-assessment by participants using questionaire	Subjective evaluation of the appearance of the skin on the face and body was noted by participants at Day 0 and at Day 84 in a self-assessment diary
Guillou et al., 2011	The moisturizing effect of a wheat extract food supplement on women's skin: a randomized, double-blind placebo-controlled trial	Randomized, double-blind, placebo-controlled trial	Before vs after intervention	12 weeks	Guillou S, Ghabri S, Jannot C, Gaillard E, Lamour I, Boisnic S. The moisturizing effect of a wheat extract food supplement on women’s skin: A randomized, double-blind placebo-controlled trial. Int J Cosmet Sci. 2011;33(2):138-143. doi:10.1111/j.1468-2494.2010.00600.x	France	Whites (French)	Females	20-63 years old	Not reported	25	0	50	Polyphenols	Wheat extract	Identical placebo (No wheat extract)	Hydration / Moisture	Hydration	Amount of water in the tissue based on the bioelectric properties of the skin. Values were expressed as arbitrary units (A.U.).	Legs and arms	Corneometer by experts	Skin hydration was measured at Day 0 and Day 84. Participants were first placed at rest for 15 min in a room with controlled temperature (22 ± 2 degree Celsius) and humidity (50 ± 10%) with the skin of the arms and calves exposed to the air
Guillou et al., 2011	The moisturizing effect of a wheat extract food supplement on women's skin: a randomized, double-blind placebo-controlled trial	Randomized, double-blind, placebo-controlled trial	Before vs after intervention	12 weeks	Guillou S, Ghabri S, Jannot C, Gaillard E, Lamour I, Boisnic S. The moisturizing effect of a wheat extract food supplement on women’s skin: A randomized, double-blind placebo-controlled trial. Int J Cosmet Sci. 2011;33(2):138-143. doi:10.1111/j.1468-2494.2010.00600.x	France	Whites (French)	Females	20-63 years old	Not reported	25	0	50	Polyphenols	Wheat extract	Identical placebo (No wheat extract)	Hydration / Moisture	Hydration	Based on Visual Analogue Scale (VAS) of 10 cm graduated from ‘very dry’ to ‘very hydrated’ (one scale for hydration of the face and one scale for hydration of the body)	Face and body	Self-assessment by participants using questionaire	Subjective evaluation of the appearance of the skin on the face and body was noted by participants at Day 0 and at Day 84 in a self-assessment diary
Guillou et al., 2011	The moisturizing effect of a wheat extract food supplement on women's skin: a randomized, double-blind placebo-controlled trial	Randomized, double-blind, placebo-controlled trial	Before vs after intervention	12 weeks	Guillou S, Ghabri S, Jannot C, Gaillard E, Lamour I, Boisnic S. The moisturizing effect of a wheat extract food supplement on women’s skin: A randomized, double-blind placebo-controlled trial. Int J Cosmet Sci. 2011;33(2):138-143. doi:10.1111/j.1468-2494.2010.00600.x	France	Whites (French)	Females	20-63 years old	Not reported	25	0	50	Polyphenols	Wheat extract	350 mg of wheat extract/day	Hydration / Moisture	Hydration	Amount of water in the tissue based on the bioelectric properties of the skin. Values were expressed as arbitrary units (A.U.).	Legs and arms	Corneometer by experts	Skin hydration was measured at Day 0 and Day 84. Participants were first placed at rest for 15 min in a room with controlled temperature (22 ± 2 degree Celsius) and humidity (50 ± 10%) with the skin of the arms and calves exposed to the air
Guillou et al., 2011	The moisturizing effect of a wheat extract food supplement on women's skin: a randomized, double-blind placebo-controlled trial	Randomized, double-blind, placebo-controlled trial	Before vs after intervention	12 weeks	Guillou S, Ghabri S, Jannot C, Gaillard E, Lamour I, Boisnic S. The moisturizing effect of a wheat extract food supplement on women’s skin: A randomized, double-blind placebo-controlled trial. Int J Cosmet Sci. 2011;33(2):138-143. doi:10.1111/j.1468-2494.2010.00600.x	France	Whites (French)	Females	20-63 years old	Not reported	25	0	50	Polyphenols	Wheat extract	350 mg of wheat extract/day	Hydration / Moisture	Hydration	Based on Visual Analogue Scale (VAS) of 10 cm graduated from ‘very dry’ to ‘very hydrated’ (one scale for hydration of the face and one scale for hydration of the body)	Face and body	Self-assessment by participants using questionaire	Subjective evaluation of the appearance of the skin on the face and body was noted by participants at Day 0 and at Day 84 in a self-assessment diary
H. M. Kim et al., 2022	Anti-wrinkle efficacy of edible bird's nest extract: a randomized, double-blind, placebo-controlled, comparative study	Randomized, double-blind, placebo-controlled trial	Intervention vs non-interventional controls	12 weeks	Kim HM, Lee YM, Kim EH, et al. Anti-Wrinkle Efficacy of Edible Bird’s Nest Extract: A Randomized, Double-Blind, Placebo-Controlled, Comparative Study. Front Pharmacol. 2022;13(March):1-10. doi:10.3389/fphar.2022.843469	Korea	Asians (Koreans)	Females	40 - 60 years old	46.1	43	0	86	Collagen	Bird’s Nest extract	Edible Bird's Nest extract (20mg of hydrolyzed swiftlet nest extract)	Facial wrinkles average roughness (R3)	Wrinkling	Defined by average roughness of skin	Right angle intersection of left eye and tip of nose	3D imaging system by experts	Four visits: baseline, visit 3 (week 4), visit 4 (week 8), and visit 5 (week 12). The skin was stabilized in a place with constant temperature and humidity (22 ± 2°C, R.H. 40−60%) for at least 30 min before proceeding. Water intake was restricted 1 h before the measurement
H. M. Kim et al., 2022	Anti-wrinkle efficacy of edible bird's nest extract: a randomized, double-blind, placebo-controlled, comparative study	Randomized, double-blind, placebo-controlled trial	Intervention vs non-interventional controls	12 weeks	Kim HM, Lee YM, Kim EH, et al. Anti-Wrinkle Efficacy of Edible Bird’s Nest Extract: A Randomized, Double-Blind, Placebo-Controlled, Comparative Study. Front Pharmacol. 2022;13(March):1-10. doi:10.3389/fphar.2022.843469	Korea	Asians (Koreans)	Females	40 - 60 years old	46.1	43	0	86	Collagen	Bird’s Nest extract	Edible Bird's Nest extract (20mg of hydrolyzed swiftlet nest extract)	Elasticity (R2)	Visco-elasticity (R2)	Total elasticity	Right angle intersection of left eye and tip of nose	Cutometer by experts	Four visits: baseline, visit 3 (week 4), visit 4 (week 8), and visit 5 (week 12). The skin was stabilized in a place with constant temperature and humidity (22 ± 2°C, R.H. 40−60%) for at least 30 min before proceeding. Water intake was restricted 1 h before the measurement
H. M. Kim et al., 2022	Anti-wrinkle efficacy of edible bird's nest extract: a randomized, double-blind, placebo-controlled, comparative study	Randomized, double-blind, placebo-controlled trial	Intervention vs non-interventional controls	12 weeks	Kim HM, Lee YM, Kim EH, et al. Anti-Wrinkle Efficacy of Edible Bird’s Nest Extract: A Randomized, Double-Blind, Placebo-Controlled, Comparative Study. Front Pharmacol. 2022;13(March):1-10. doi:10.3389/fphar.2022.843469	Korea	Asians (Koreans)	Females	40 - 60 years old	46.1	43	0	86	Collagen	Bird’s Nest extract	Edible Bird's Nest extract (20mg of hydrolyzed swiftlet nest extract)	Elasticity (R5)	Net elasticity (R5)	Real elasticity	Right angle intersection of left eye and tip of nose	Cutometer by experts	Four visits: baseline, visit 3 (week 4), visit 4 (week 8), and visit 5 (week 12). The skin was stabilized in a place with constant temperature and humidity (22 ± 2°C, R.H. 40−60%) for at least 30 min before proceeding. Water intake was restricted 1 h before the measurement
H. M. Kim et al., 2022	Anti-wrinkle efficacy of edible bird's nest extract: a randomized, double-blind, placebo-controlled, comparative study	Randomized, double-blind, placebo-controlled trial	Intervention vs non-interventional controls	12 weeks	Kim HM, Lee YM, Kim EH, et al. Anti-Wrinkle Efficacy of Edible Bird’s Nest Extract: A Randomized, Double-Blind, Placebo-Controlled, Comparative Study. Front Pharmacol. 2022;13(March):1-10. doi:10.3389/fphar.2022.843469	Korea	Asians (Koreans)	Females	40 - 60 years old	46.1	43	0	86	Collagen	Bird’s Nest extract	Edible Bird's Nest extract (20mg of hydrolyzed swiftlet nest extract)	Elasticity (R7)	Immediate elastic skin recovery ratio (R7)	Ratio of elasticity to the entire curve	Right angle intersection of left eye and tip of nose	Cutometer by experts	Four visits: baseline, visit 3 (week 4), visit 4 (week 8), and visit 5 (week 12). The skin was stabilized in a place with constant temperature and humidity (22 ± 2°C, R.H. 40−60%) for at least 30 min before proceeding. Water intake was restricted 1 h before the measurement
H. M. Kim et al., 2022	Anti-wrinkle efficacy of edible bird's nest extract: a randomized, double-blind, placebo-controlled, comparative study	Randomized, double-blind, placebo-controlled trial	Intervention vs non-interventional controls	12 weeks	Kim HM, Lee YM, Kim EH, et al. Anti-Wrinkle Efficacy of Edible Bird’s Nest Extract: A Randomized, Double-Blind, Placebo-Controlled, Comparative Study. Front Pharmacol. 2022;13(March):1-10. doi:10.3389/fphar.2022.843469	Korea	Asians (Koreans)	Females	40 - 60 years old	46.1	43	0	86	Collagen	Bird’s Nest extract	Edible Bird's Nest extract (20mg of hydrolyzed swiftlet nest extract)	Hydration / Moisture	Hydration	Not reported	Right angle intersection of left eye and tip of nose	Corneometer by experts	Four visits: baseline, visit 3 (week 4), visit 4 (week 8), and visit 5 (week 12). The skin was stabilized in a place with constant temperature and humidity (22 ± 2°C, R.H. 40−60%) for at least 30 min before proceeding. Water intake was restricted 1 h before the measurement
H. M. Kim et al., 2022	Anti-wrinkle efficacy of edible bird's nest extract: a randomized, double-blind, placebo-controlled, comparative study	Randomized, double-blind, placebo-controlled trial	Intervention vs non-interventional controls	12 weeks	Kim HM, Lee YM, Kim EH, et al. Anti-Wrinkle Efficacy of Edible Bird’s Nest Extract: A Randomized, Double-Blind, Placebo-Controlled, Comparative Study. Front Pharmacol. 2022;13(March):1-10. doi:10.3389/fphar.2022.843469	Korea	Asians (Koreans)	Females	40 - 60 years old	46.1	43	0	86	Collagen	Bird’s Nest extract	Edible Bird's Nest extract (20mg of hydrolyzed swiftlet nest extract)	Transepidermal water loss (TEWL)	Skin barrier	Not reported	Right angle intersection of left eye and tip of nose	Tewameter	Four visits: baseline, visit 3 (week 4), visit 4 (week 8), and visit 5 (week 12). The skin was stabilized in a place with constant temperature and humidity (22 ± 2°C, R.H. 40−60%) for at least 30 min before proceeding. Water intake was restricted 1 h before the measurement
H. M. Kim et al., 2022	Anti-wrinkle efficacy of edible bird's nest extract: a randomized, double-blind, placebo-controlled, comparative study	Randomized, double-blind, placebo-controlled trial	Intervention vs non-interventional controls	12 weeks	Kim HM, Lee YM, Kim EH, et al. Anti-Wrinkle Efficacy of Edible Bird’s Nest Extract: A Randomized, Double-Blind, Placebo-Controlled, Comparative Study. Front Pharmacol. 2022;13(March):1-10. doi:10.3389/fphar.2022.843469	Korea	Asians (Koreans)	Females	40 - 60 years old	46.1	43	0	86	Collagen	Bird’s Nest extract	Edible Bird's Nest extract (20mg of hydrolyzed swiftlet nest extract)	Melanin index	Pigmentation	Not reported	Right angle intersection of left eye and tip of nose	Mexameter	Four visits: baseline, visit 3 (week 4), visit 4 (week 8), and visit 5 (week 12). The skin was stabilized in a place with constant temperature and humidity (22 ± 2°C, R.H. 40−60%) for at least 30 min before proceeding. Water intake was restricted 1 h before the measurement
H. M. Kim et al., 2022	Anti-wrinkle efficacy of edible bird's nest extract: a randomized, double-blind, placebo-controlled, comparative study	Randomized, double-blind, placebo-controlled trial	Intervention vs non-interventional controls	12 weeks	Kim HM, Lee YM, Kim EH, et al. Anti-Wrinkle Efficacy of Edible Bird’s Nest Extract: A Randomized, Double-Blind, Placebo-Controlled, Comparative Study. Front Pharmacol. 2022;13(March):1-10. doi:10.3389/fphar.2022.843469	Korea	Asians (Koreans)	Females	40 - 60 years old	46.1	43	0	86	Collagen	Bird’s Nest extract	Edible Bird's Nest extract (20mg of hydrolyzed swiftlet nest extract)	Erythema index	Redness	Not reported	Right angle intersection of left eye and tip of nose	Mexameter	Four visits: baseline, visit 3 (week 4), visit 4 (week 8), and visit 5 (week 12). The skin was stabilized in a place with constant temperature and humidity (22 ± 2°C, R.H. 40−60%) for at least 30 min before proceeding. Water intake was restricted 1 h before the measurement
H. M. Kim et al., 2022	Anti-wrinkle efficacy of edible bird's nest extract: a randomized, double-blind, placebo-controlled, comparative study	Randomized, double-blind, placebo-controlled trial	Before vs after intervention	12 weeks	Kim HM, Lee YM, Kim EH, et al. Anti-Wrinkle Efficacy of Edible Bird’s Nest Extract: A Randomized, Double-Blind, Placebo-Controlled, Comparative Study. Front Pharmacol. 2022;13(March):1-10. doi:10.3389/fphar.2022.843469	Korea	Asians (Koreans)	Females	40 - 60 years old	46.8	43	0	86	Collagen	Bird’s Nest extract	Identical placebo capsule (No EBN extract)	Facial wrinkles average roughness (R3)	Wrinkling	Defined by average roughness of skin	Right angle intersection of left eye and tip of nose	3D imaging system by experts	Four visits: baseline, visit 3 (week 4), visit 4 (week 8), and visit 5 (week 12). The skin was stabilized in a place with constant temperature and humidity (22 ± 2°C, R.H. 40−60%) for at least 30 min before proceeding. Water intake was restricted 1 h before the measurement
H. M. Kim et al., 2022	Anti-wrinkle efficacy of edible bird's nest extract: a randomized, double-blind, placebo-controlled, comparative study	Randomized, double-blind, placebo-controlled trial	Before vs after intervention	12 weeks	Kim HM, Lee YM, Kim EH, et al. Anti-Wrinkle Efficacy of Edible Bird’s Nest Extract: A Randomized, Double-Blind, Placebo-Controlled, Comparative Study. Front Pharmacol. 2022;13(March):1-10. doi:10.3389/fphar.2022.843469	Korea	Asians (Koreans)	Females	40 - 60 years old	46.8	43	0	86	Collagen	Bird’s Nest extract	Identical placebo capsule (No EBN extract)	Facial wrinkles (Roughness)	Wrinkling	Defined as roughness of wrinkles	Right angle intersection of left eye and tip of nose	Visual assessment of subjects directly and via digital photographs by experts	Four visits: baseline, visit 3 (week 4), visit 4 (week 8), and visit 5 (week 12). The skin was stabilized in a place with constant temperature and humidity (22 ± 2°C, R.H. 40−60%) for at least 30 min before proceeding. Water intake was restricted 1 h before the measurement
H. M. Kim et al., 2022	Anti-wrinkle efficacy of edible bird's nest extract: a randomized, double-blind, placebo-controlled, comparative study	Randomized, double-blind, placebo-controlled trial	Before vs after intervention	12 weeks	Kim HM, Lee YM, Kim EH, et al. Anti-Wrinkle Efficacy of Edible Bird’s Nest Extract: A Randomized, Double-Blind, Placebo-Controlled, Comparative Study. Front Pharmacol. 2022;13(March):1-10. doi:10.3389/fphar.2022.843469	Korea	Asians (Koreans)	Females	40 - 60 years old	46.8	43	0	86	Collagen	Bird’s Nest extract	Identical placebo capsule (No EBN extract)	Elasticity (R2)	Visco-elasticity (R2)	Total elasticity	Right angle intersection of left eye and tip of nose	Cutometer by experts	Four visits: baseline, visit 3 (week 4), visit 4 (week 8), and visit 5 (week 12). The skin was stabilized in a place with constant temperature and humidity (22 ± 2°C, R.H. 40−60%) for at least 30 min before proceeding. Water intake was restricted 1 h before the measurement
H. M. Kim et al., 2022	Anti-wrinkle efficacy of edible bird's nest extract: a randomized, double-blind, placebo-controlled, comparative study	Randomized, double-blind, placebo-controlled trial	Before vs after intervention	12 weeks	Kim HM, Lee YM, Kim EH, et al. Anti-Wrinkle Efficacy of Edible Bird’s Nest Extract: A Randomized, Double-Blind, Placebo-Controlled, Comparative Study. Front Pharmacol. 2022;13(March):1-10. doi:10.3389/fphar.2022.843469	Korea	Asians (Koreans)	Females	40 - 60 years old	46.1	43	0	86	Collagen	Bird’s Nest extract	Identical placebo capsule (No EBN extract)	Elasticity (R5)	Net elasticity (R5)	Real elasticity	Right angle intersection of left eye and tip of nose	Cutometer by experts	Four visits: baseline, visit 3 (week 4), visit 4 (week 8), and visit 5 (week 12). The skin was stabilized in a place with constant temperature and humidity (22 ± 2°C, R.H. 40−60%) for at least 30 min before proceeding. Water intake was restricted 1 h before the measurement
H. M. Kim et al., 2022	Anti-wrinkle efficacy of edible bird's nest extract: a randomized, double-blind, placebo-controlled, comparative study	Randomized, double-blind, placebo-controlled trial	Before vs after intervention	12 weeks	Kim HM, Lee YM, Kim EH, et al. Anti-Wrinkle Efficacy of Edible Bird’s Nest Extract: A Randomized, Double-Blind, Placebo-Controlled, Comparative Study. Front Pharmacol. 2022;13(March):1-10. doi:10.3389/fphar.2022.843469	Korea	Asians (Koreans)	Females	40 - 60 years old	46.1	43	0	86	Collagen	Bird’s Nest extract	Identical placebo capsule (No EBN extract)	Elasticity (R7)	Immediate elastic skin recovery ratio (R7)	Ratio of elasticity to the entire curve	Right angle intersection of left eye and tip of nose	Cutometer by experts	Four visits: baseline, visit 3 (week 4), visit 4 (week 8), and visit 5 (week 12). The skin was stabilized in a place with constant temperature and humidity (22 ± 2°C, R.H. 40−60%) for at least 30 min before proceeding. Water intake was restricted 1 h before the measurement
H. M. Kim et al., 2022	Anti-wrinkle efficacy of edible bird's nest extract: a randomized, double-blind, placebo-controlled, comparative study	Randomized, double-blind, placebo-controlled trial	Before vs after intervention	12 weeks	Kim HM, Lee YM, Kim EH, et al. Anti-Wrinkle Efficacy of Edible Bird’s Nest Extract: A Randomized, Double-Blind, Placebo-Controlled, Comparative Study. Front Pharmacol. 2022;13(March):1-10. doi:10.3389/fphar.2022.843469	Korea	Asians (Koreans)	Females	40 - 60 years old	46.8	43	0	86	Collagen	Bird’s Nest extract	Identical placebo capsule (No EBN extract)	Hydration / Moisture	Hydration	Not reported	Right angle intersection of left eye and tip of nose	Corneometer by experts	Four visits: baseline, visit 3 (week 4), visit 4 (week 8), and visit 5 (week 12). The skin was stabilized in a place with constant temperature and humidity (22 ± 2°C, R.H. 40−60%) for at least 30 min before proceeding. Water intake was restricted 1 h before the measurement
H. M. Kim et al., 2022	Anti-wrinkle efficacy of edible bird's nest extract: a randomized, double-blind, placebo-controlled, comparative study	Randomized, double-blind, placebo-controlled trial	Before vs after intervention	12 weeks	Kim HM, Lee YM, Kim EH, et al. Anti-Wrinkle Efficacy of Edible Bird’s Nest Extract: A Randomized, Double-Blind, Placebo-Controlled, Comparative Study. Front Pharmacol. 2022;13(March):1-10. doi:10.3389/fphar.2022.843469	Korea	Asians (Koreans)	Females	40 - 60 years old	46.8	43	0	86	Collagen	Bird’s Nest extract	Identical placebo capsule (No EBN extract)	Transepidermal water loss (TEWL)	Skin barrier	Not reported	Right angle intersection of left eye and tip of nose	Tewameter	Four visits: baseline, visit 3 (week 4), visit 4 (week 8), and visit 5 (week 12). The skin was stabilized in a place with constant temperature and humidity (22 ± 2°C, R.H. 40−60%) for at least 30 min before proceeding. Water intake was restricted 1 h before the measurement
H. M. Kim et al., 2022	Anti-wrinkle efficacy of edible bird's nest extract: a randomized, double-blind, placebo-controlled, comparative study	Randomized, double-blind, placebo-controlled trial	Before vs after intervention	12 weeks	Kim HM, Lee YM, Kim EH, et al. Anti-Wrinkle Efficacy of Edible Bird’s Nest Extract: A Randomized, Double-Blind, Placebo-Controlled, Comparative Study. Front Pharmacol. 2022;13(March):1-10. doi:10.3389/fphar.2022.843469	Korea	Asians (Koreans)	Females	40 - 60 years old	46.8	43	0	86	Collagen	Bird’s Nest extract	Identical placebo capsule (No EBN extract)	Melanin index	Pigmentation	Not reported	Right angle intersection of left eye and tip of nose	Mexameter	Four visits: baseline, visit 3 (week 4), visit 4 (week 8), and visit 5 (week 12). The skin was stabilized in a place with constant temperature and humidity (22 ± 2°C, R.H. 40−60%) for at least 30 min before proceeding. Water intake was restricted 1 h before the measurement
H. M. Kim et al., 2022	Anti-wrinkle efficacy of edible bird's nest extract: a randomized, double-blind, placebo-controlled, comparative study	Randomized, double-blind, placebo-controlled trial	Before vs after intervention	12 weeks	Kim HM, Lee YM, Kim EH, et al. Anti-Wrinkle Efficacy of Edible Bird’s Nest Extract: A Randomized, Double-Blind, Placebo-Controlled, Comparative Study. Front Pharmacol. 2022;13(March):1-10. doi:10.3389/fphar.2022.843469	Korea	Asians (Koreans)	Females	40 - 60 years old	46.8	43	0	86	Collagen	Bird’s Nest extract	Identical placebo capsule (No EBN extract)	Erythema index	Redness	Not reported	Right angle intersection of left eye and tip of nose	Mexameter	Four visits: baseline, visit 3 (week 4), visit 4 (week 8), and visit 5 (week 12). The skin was stabilized in a place with constant temperature and humidity (22 ± 2°C, R.H. 40−60%) for at least 30 min before proceeding. Water intake was restricted 1 h before the measurement
H. M. Kim et al., 2022	Anti-wrinkle efficacy of edible bird's nest extract: a randomized, double-blind, placebo-controlled, comparative study	Randomized, double-blind, placebo-controlled trial	Before vs after intervention	12 weeks	Kim HM, Lee YM, Kim EH, et al. Anti-Wrinkle Efficacy of Edible Bird’s Nest Extract: A Randomized, Double-Blind, Placebo-Controlled, Comparative Study. Front Pharmacol. 2022;13(March):1-10. doi:10.3389/fphar.2022.843469	Korea	Asians (Koreans)	Females	40 - 60 years old	46.1	43	0	86	Collagen	Bird’s Nest extract	Edible Bird's Nest extract (20mg of hydrolyzed swiftlet nest extract)	Facial wrinkles average roughness (R3)	Wrinkling	Defined by average roughness of skin	Right angle intersection of left eye and tip of nose	3D imaging system by experts	Four visits: baseline, visit 3 (week 4), visit 4 (week 8), and visit 5 (week 12). The skin was stabilized in a place with constant temperature and humidity (22 ± 2°C, R.H. 40−60%) for at least 30 min before proceeding. Water intake was restricted 1 h before the measurement
H. M. Kim et al., 2022	Anti-wrinkle efficacy of edible bird's nest extract: a randomized, double-blind, placebo-controlled, comparative study	Randomized, double-blind, placebo-controlled trial	Before vs after intervention	12 weeks	Kim HM, Lee YM, Kim EH, et al. Anti-Wrinkle Efficacy of Edible Bird’s Nest Extract: A Randomized, Double-Blind, Placebo-Controlled, Comparative Study. Front Pharmacol. 2022;13(March):1-10. doi:10.3389/fphar.2022.843469	Korea	Asians (Koreans)	Females	40 - 60 years old	46.1	43	0	86	Collagen	Bird’s Nest extract	Edible Bird's Nest extract (20mg of hydrolyzed swiftlet nest extract)	Facial wrinkles (Roughness)	Wrinkling	Defined as roughness of wrinkles	Right angle intersection of left eye and tip of nose	Visual assessment of subjects directly and via digital photographs by experts	Four visits: baseline, visit 3 (week 4), visit 4 (week 8), and visit 5 (week 12). The skin was stabilized in a place with constant temperature and humidity (22 ± 2°C, R.H. 40−60%) for at least 30 min before proceeding. Water intake was restricted 1 h before the measurement
H. M. Kim et al., 2022	Anti-wrinkle efficacy of edible bird's nest extract: a randomized, double-blind, placebo-controlled, comparative study	Randomized, double-blind, placebo-controlled trial	Before vs after intervention	12 weeks	Kim HM, Lee YM, Kim EH, et al. Anti-Wrinkle Efficacy of Edible Bird’s Nest Extract: A Randomized, Double-Blind, Placebo-Controlled, Comparative Study. Front Pharmacol. 2022;13(March):1-10. doi:10.3389/fphar.2022.843469	Korea	Asians (Koreans)	Females	40 - 60 years old	46.1	43	0	86	Collagen	Bird’s Nest extract	Edible Bird's Nest extract (20mg of hydrolyzed swiftlet nest extract)	Elasticity (R2)	Visco-elasticity (R2)	Total elasticity	Right angle intersection of left eye and tip of nose	Cutometer by experts	Four visits: baseline, visit 3 (week 4), visit 4 (week 8), and visit 5 (week 12). The skin was stabilized in a place with constant temperature and humidity (22 ± 2°C, R.H. 40−60%) for at least 30 min before proceeding. Water intake was restricted 1 h before the measurement
H. M. Kim et al., 2022	Anti-wrinkle efficacy of edible bird's nest extract: a randomized, double-blind, placebo-controlled, comparative study	Randomized, double-blind, placebo-controlled trial	Before vs after intervention	12 weeks	Kim HM, Lee YM, Kim EH, et al. Anti-Wrinkle Efficacy of Edible Bird’s Nest Extract: A Randomized, Double-Blind, Placebo-Controlled, Comparative Study. Front Pharmacol. 2022;13(March):1-10. doi:10.3389/fphar.2022.843469	Korea	Asians (Koreans)	Females	40 - 60 years old	46.1	43	0	86	Collagen	Bird’s Nest extract	Edible Bird's Nest extract (20mg of hydrolyzed swiftlet nest extract)	Elasticity (R5)	Net elasticity (R5)	Real elasticity	Right angle intersection of left eye and tip of nose	Cutometer by experts	Four visits: baseline, visit 3 (week 4), visit 4 (week 8), and visit 5 (week 12). The skin was stabilized in a place with constant temperature and humidity (22 ± 2°C, R.H. 40−60%) for at least 30 min before proceeding. Water intake was restricted 1 h before the measurement
H. M. Kim et al., 2022	Anti-wrinkle efficacy of edible bird's nest extract: a randomized, double-blind, placebo-controlled, comparative study	Randomized, double-blind, placebo-controlled trial	Before vs after intervention	12 weeks	Kim HM, Lee YM, Kim EH, et al. Anti-Wrinkle Efficacy of Edible Bird’s Nest Extract: A Randomized, Double-Blind, Placebo-Controlled, Comparative Study. Front Pharmacol. 2022;13(March):1-10. doi:10.3389/fphar.2022.843469	Korea	Asians (Koreans)	Females	40 - 60 years old	46.1	43	0	86	Collagen	Bird’s Nest extract	Edible Bird's Nest extract (20mg of hydrolyzed swiftlet nest extract)	Elasticity (R7)	Immediate elastic skin recovery ratio (R7)	Ratio of elasticity to the entire curve	Right angle intersection of left eye and tip of nose	Cutometer by experts	Four visits: baseline, visit 3 (week 4), visit 4 (week 8), and visit 5 (week 12). The skin was stabilized in a place with constant temperature and humidity (22 ± 2°C, R.H. 40−60%) for at least 30 min before proceeding. Water intake was restricted 1 h before the measurement
H. M. Kim et al., 2022	Anti-wrinkle efficacy of edible bird's nest extract: a randomized, double-blind, placebo-controlled, comparative study	Randomized, double-blind, placebo-controlled trial	Before vs after intervention	12 weeks	Kim HM, Lee YM, Kim EH, et al. Anti-Wrinkle Efficacy of Edible Bird’s Nest Extract: A Randomized, Double-Blind, Placebo-Controlled, Comparative Study. Front Pharmacol. 2022;13(March):1-10. doi:10.3389/fphar.2022.843469	Korea	Asians (Koreans)	Females	40 - 60 years old	46.1	43	0	86	Collagen	Bird’s Nest extract	Edible Bird's Nest extract (20mg of hydrolyzed swiftlet nest extract)	Hydration / Moisture	Hydration	Not reported	Right angle intersection of left eye and tip of nose	Corneometer by experts	Four visits: baseline, visit 3 (week 4), visit 4 (week 8), and visit 5 (week 12). The skin was stabilized in a place with constant temperature and humidity (22 ± 2°C, R.H. 40−60%) for at least 30 min before proceeding. Water intake was restricted 1 h before the measurement
H. M. Kim et al., 2022	Anti-wrinkle efficacy of edible bird's nest extract: a randomized, double-blind, placebo-controlled, comparative study	Randomized, double-blind, placebo-controlled trial	Before vs after intervention	12 weeks	Kim HM, Lee YM, Kim EH, et al. Anti-Wrinkle Efficacy of Edible Bird’s Nest Extract: A Randomized, Double-Blind, Placebo-Controlled, Comparative Study. Front Pharmacol. 2022;13(March):1-10. doi:10.3389/fphar.2022.843469	Korea	Asians (Koreans)	Females	40 - 60 years old	46.1	43	0	86	Collagen	Bird’s Nest extract	Edible Bird's Nest extract (20mg of hydrolyzed swiftlet nest extract)	Transepidermal water loss (TEWL)	Skin barrier	Not reported	Right angle intersection of left eye and tip of nose	Tewameter	Four visits: baseline, visit 3 (week 4), visit 4 (week 8), and visit 5 (week 12). The skin was stabilized in a place with constant temperature and humidity (22 ± 2°C, R.H. 40−60%) for at least 30 min before proceeding. Water intake was restricted 1 h before the measurement
H. M. Kim et al., 2022	Anti-wrinkle efficacy of edible bird's nest extract: a randomized, double-blind, placebo-controlled, comparative study	Randomized, double-blind, placebo-controlled trial	Before vs after intervention	12 weeks	Kim HM, Lee YM, Kim EH, et al. Anti-Wrinkle Efficacy of Edible Bird’s Nest Extract: A Randomized, Double-Blind, Placebo-Controlled, Comparative Study. Front Pharmacol. 2022;13(March):1-10. doi:10.3389/fphar.2022.843469	Korea	Asians (Koreans)	Females	40 - 60 years old	46.1	43	0	86	Collagen	Bird’s Nest extract	Edible Bird's Nest extract (20mg of hydrolyzed swiftlet nest extract)	Melanin index	Pigmentation	Not reported	Right angle intersection of left eye and tip of nose	Mexameter	Four visits: baseline, visit 3 (week 4), visit 4 (week 8), and visit 5 (week 12). The skin was stabilized in a place with constant temperature and humidity (22 ± 2°C, R.H. 40−60%) for at least 30 min before proceeding. Water intake was restricted 1 h before the measurement
H. M. Kim et al., 2022	Anti-wrinkle efficacy of edible bird's nest extract: a randomized, double-blind, placebo-controlled, comparative study	Randomized, double-blind, placebo-controlled trial	Before vs after intervention	12 weeks	Kim HM, Lee YM, Kim EH, et al. Anti-Wrinkle Efficacy of Edible Bird’s Nest Extract: A Randomized, Double-Blind, Placebo-Controlled, Comparative Study. Front Pharmacol. 2022;13(March):1-10. doi:10.3389/fphar.2022.843469	Korea	Asians (Koreans)	Females	40 - 60 years old	46.1	43	0	86	Collagen	Bird’s Nest extract	Edible Bird's Nest extract (20mg of hydrolyzed swiftlet nest extract)	Erythema index	Redness	Not reported	Right angle intersection of left eye and tip of nose	Mexameter	Four visits: baseline, visit 3 (week 4), visit 4 (week 8), and visit 5 (week 12). The skin was stabilized in a place with constant temperature and humidity (22 ± 2°C, R.H. 40−60%) for at least 30 min before proceeding. Water intake was restricted 1 h before the measurement
Ham et al., 2022	Clinical evidence of effects of green mandarin (Putgyul) extract on skin aging: a randomized, double blind, placebo-controlled study	Randomized, double-blind, placebo-controlled trial	Intervention vs non-interventional controls	12 weeks	Ham YM, Yoon SA, Hyeon H, et al. Clinical Evidence of Effects of Green Mandarin (Putgyul) Extract on Skin Aging: A Randomized, Double Blind, Placebo-Controlled Study. Nutrients. 2022;14(7). doi:10.3390/nu14071352	Korea	Asians (Koreans)	Females	41 - 59 years old	47.1 ± 27.8	40	0	80	Polyphenols	Green mandarin	300mg of green mandarin extract (PTE)	Facial wrinkles (Depth)	Wrinkling	Average wrinkle depth (µm)	Periorbital	3D imaging system by experts	Measurements were done before intake, and at weeks 4, 8, and 12 after intake.
Ham et al., 2022	Clinical evidence of effects of green mandarin (Putgyul) extract on skin aging: a randomized, double blind, placebo-controlled study	Randomized, double-blind, placebo-controlled trial	Intervention vs non-interventional controls	12 weeks	Ham YM, Yoon SA, Hyeon H, et al. Clinical Evidence of Effects of Green Mandarin (Putgyul) Extract on Skin Aging: A Randomized, Double Blind, Placebo-Controlled Study. Nutrients. 2022;14(7). doi:10.3390/nu14071352	Korea	Asians (Koreans)	Females	41 - 59 years old	47.1 ± 27.8	40	0	80	Polyphenols	Green mandarin	300mg of green mandarin extract (PTE)	Facial wrinkles (Volume)	Wrinkling	Wrinkle volume (mm3)	Periorbital	3D imaging system by experts	Measurements were done before intake, and at weeks 4, 8, and 12 after intake.
Ham et al., 2022	Clinical evidence of effects of green mandarin (Putgyul) extract on skin aging: a randomized, double blind, placebo-controlled study	Randomized, double-blind, placebo-controlled trial	Intervention vs non-interventional controls	12 weeks	Ham YM, Yoon SA, Hyeon H, et al. Clinical Evidence of Effects of Green Mandarin (Putgyul) Extract on Skin Aging: A Randomized, Double Blind, Placebo-Controlled Study. Nutrients. 2022;14(7). doi:10.3390/nu14071352	Korea	Asians (Koreans)	Females	41 - 59 years old	47.1 ± 27.8	40	0	80	Polyphenols	Green mandarin	300mg of green mandarin extract (PTE)	Facial wrinkles (Area)	Wrinkling	Total wrinkle area (mm2)	Periorbital	3D imaging system by experts	Measurements were done before intake, and at weeks 4, 8, and 12 after intake.
Ham et al., 2022	Clinical evidence of effects of green mandarin (Putgyul) extract on skin aging: a randomized, double blind, placebo-controlled study	Randomized, double-blind, placebo-controlled trial	Intervention vs non-interventional controls	12 weeks	Ham YM, Yoon SA, Hyeon H, et al. Clinical Evidence of Effects of Green Mandarin (Putgyul) Extract on Skin Aging: A Randomized, Double Blind, Placebo-Controlled Study. Nutrients. 2022;14(7). doi:10.3390/nu14071352	Korea	Asians (Koreans)	Females	41 - 59 years old	47.1 ± 27.8	40	0	80	Polyphenols	Green mandarin	300mg of green mandarin extract (PTE)	Facial wrinkles (Length)	Wrinkling	Length of wrinkle (mm)	Periorbital	3D imaging system by experts	Measurements were done before intake, and at weeks 4, 8, and 12 after intake.
Ham et al., 2022	Clinical evidence of effects of green mandarin (Putgyul) extract on skin aging: a randomized, double blind, placebo-controlled study	Randomized, double-blind, placebo-controlled trial	Intervention vs non-interventional controls	12 weeks	Ham YM, Yoon SA, Hyeon H, et al. Clinical Evidence of Effects of Green Mandarin (Putgyul) Extract on Skin Aging: A Randomized, Double Blind, Placebo-Controlled Study. Nutrients. 2022;14(7). doi:10.3390/nu14071352	Korea	Asians (Koreans)	Females	41 - 59 years old	47.1 ± 27.8	40	0	80	Polyphenols	Green mandarin	300mg of green mandarin extract (PTE)	Hydration / Moisture	Hydration	Not reported	Left or right cheeks	Corneometer by experts	Measurements were done before intake, and at weeks 4, 8, and 12 after intake. Skin gloss was measured three times during each visit and the average was calculated.
Ham et al., 2022	Clinical evidence of effects of green mandarin (Putgyul) extract on skin aging: a randomized, double blind, placebo-controlled study	Randomized, double-blind, placebo-controlled trial	Intervention vs non-interventional controls	12 weeks	Ham YM, Yoon SA, Hyeon H, et al. Clinical Evidence of Effects of Green Mandarin (Putgyul) Extract on Skin Aging: A Randomized, Double Blind, Placebo-Controlled Study. Nutrients. 2022;14(7). doi:10.3390/nu14071352	Korea	Asians (Koreans)	Females	41 - 59 years old	47.1 ± 27.8	40	0	80	Polyphenols	Green mandarin	300mg of green mandarin extract (PTE)	Elasticity (R2)	Visco-elasticity (R2)	Overall elasticity as the rate at which the state of maximally stretching the skin using the pressure zone recovers to its original state.	Left or right cheeks	Cutometer by experts	Measurements were done before intake, and at weeks 4, 8, and 12 after intake.
Ham et al., 2022	Clinical evidence of effects of green mandarin (Putgyul) extract on skin aging: a randomized, double blind, placebo-controlled study	Randomized, double-blind, placebo-controlled trial	Intervention vs non-interventional controls	12 weeks	Ham YM, Yoon SA, Hyeon H, et al. Clinical Evidence of Effects of Green Mandarin (Putgyul) Extract on Skin Aging: A Randomized, Double Blind, Placebo-Controlled Study. Nutrients. 2022;14(7). doi:10.3390/nu14071352	Korea	Asians (Koreans)	Females	41 - 59 years old	47.1 ± 27.8	40	0	80	Polyphenols	Green mandarin	300mg of green mandarin extract (PTE)	Glowing	Brightness	Not reported	Left or right cheeks	Spectrophotometer	Measurements were done before intake, and at weeks 4, 8, and 12 after intake. Skin gloss was measured three times during each visit and the average was calculated.
Ham et al., 2022	Clinical evidence of effects of green mandarin (Putgyul) extract on skin aging: a randomized, double blind, placebo-controlled study	Randomized, double-blind, placebo-controlled trial	Intervention vs non-interventional controls	12 weeks	Ham YM, Yoon SA, Hyeon H, et al. Clinical Evidence of Effects of Green Mandarin (Putgyul) Extract on Skin Aging: A Randomized, Double Blind, Placebo-Controlled Study. Nutrients. 2022;14(7). doi:10.3390/nu14071352	Korea	Asians (Koreans)	Females	41 - 59 years old	47.1 ± 27.8	40	0	80	Polyphenols	Green mandarin	300mg of green mandarin extract (PTE)	Transepidermal water loss (TEWL)	Skin barrier	Not reported	Left or right cheeks	Tewameter	Measurements were done before intake, and at weeks 4, 8, and 12 after intake. Skin gloss was measured three times during each visit and the average was calculated.
Ham et al., 2022	Clinical evidence of effects of green mandarin (Putgyul) extract on skin aging: a randomized, double blind, placebo-controlled study	Randomized, double-blind, placebo-controlled trial	Before vs after intervention	12 weeks	Ham YM, Yoon SA, Hyeon H, et al. Clinical Evidence of Effects of Green Mandarin (Putgyul) Extract on Skin Aging: A Randomized, Double Blind, Placebo-Controlled Study. Nutrients. 2022;14(7). doi:10.3390/nu14071352	Korea	Asians (Koreans)	Females	41 - 59 years old	46.2 +/- 24.7	40	0	80	Polyphenols	Green mandarin	Identical placebo tablet (No PTE)	Facial wrinkles (Depth)	Wrinkling	Average wrinkle depth (µm)	Periorbital	3D imaging system by experts	Measurements were done before intake, and at weeks 4, 8, and 12 after intake.
Ham et al., 2022	Clinical evidence of effects of green mandarin (Putgyul) extract on skin aging: a randomized, double blind, placebo-controlled study	Randomized, double-blind, placebo-controlled trial	Before vs after intervention	12 weeks	Ham YM, Yoon SA, Hyeon H, et al. Clinical Evidence of Effects of Green Mandarin (Putgyul) Extract on Skin Aging: A Randomized, Double Blind, Placebo-Controlled Study. Nutrients. 2022;14(7). doi:10.3390/nu14071352	Korea	Asians (Koreans)	Females	41 - 59 years old	46.2 +/- 24.7	40	0	80	Polyphenols	Green mandarin	Identical placebo tablet (No PTE)	Facial wrinkles (Volume)	Wrinkling	Wrinkle volume (mm3)	Periorbital	3D imaging system by experts	Measurements were done before intake, and at weeks 4, 8, and 12 after intake.
Ham et al., 2022	Clinical evidence of effects of green mandarin (Putgyul) extract on skin aging: a randomized, double blind, placebo-controlled study	Randomized, double-blind, placebo-controlled trial	Before vs after intervention	12 weeks	Ham YM, Yoon SA, Hyeon H, et al. Clinical Evidence of Effects of Green Mandarin (Putgyul) Extract on Skin Aging: A Randomized, Double Blind, Placebo-Controlled Study. Nutrients. 2022;14(7). doi:10.3390/nu14071352	Korea	Asians (Koreans)	Females	41 - 59 years old	46.2 +/- 24.7	40	0	80	Polyphenols	Green mandarin	Identical placebo tablet (No PTE)	Facial wrinkles (Area)	Wrinkling	Total wrinkle area (mm2)	Periorbital	3D imaging system by experts	Measurements were done before intake, and at weeks 4, 8, and 12 after intake.
Ham et al., 2022	Clinical evidence of effects of green mandarin (Putgyul) extract on skin aging: a randomized, double blind, placebo-controlled study	Randomized, double-blind, placebo-controlled trial	Before vs after intervention	12 weeks	Ham YM, Yoon SA, Hyeon H, et al. Clinical Evidence of Effects of Green Mandarin (Putgyul) Extract on Skin Aging: A Randomized, Double Blind, Placebo-Controlled Study. Nutrients. 2022;14(7). doi:10.3390/nu14071352	Korea	Asians (Koreans)	Females	41 - 59 years old	46.2 +/- 24.7	40	0	80	Polyphenols	Green mandarin	Identical placebo tablet (No PTE)	Facial wrinkles (Length)	Wrinkling	Length of wrinkle (mm)	Periorbital	3D imaging system by experts	Measurements were done before intake, and at weeks 4, 8, and 12 after intake.
Ham et al., 2022	Clinical evidence of effects of green mandarin (Putgyul) extract on skin aging: a randomized, double blind, placebo-controlled study	Randomized, double-blind, placebo-controlled trial	Before vs after intervention	12 weeks	Ham YM, Yoon SA, Hyeon H, et al. Clinical Evidence of Effects of Green Mandarin (Putgyul) Extract on Skin Aging: A Randomized, Double Blind, Placebo-Controlled Study. Nutrients. 2022;14(7). doi:10.3390/nu14071352	Korea	Asians (Koreans)	Females	41 - 59 years old	46.2 +/- 24.7	40	0	80	Polyphenols	Green mandarin	Identical placebo tablet (No PTE)	Hydration / Moisture	Hydration	Not reported	Left or right cheeks	Corneometer by experts	Measurements were done before intake, and at weeks 4, 8, and 12 after intake. Skin gloss was measured three times during each visit and the average was calculated.
Ham et al., 2022	Clinical evidence of effects of green mandarin (Putgyul) extract on skin aging: a randomized, double blind, placebo-controlled study	Randomized, double-blind, placebo-controlled trial	Before vs after intervention	12 weeks	Ham YM, Yoon SA, Hyeon H, et al. Clinical Evidence of Effects of Green Mandarin (Putgyul) Extract on Skin Aging: A Randomized, Double Blind, Placebo-Controlled Study. Nutrients. 2022;14(7). doi:10.3390/nu14071352	Korea	Asians (Koreans)	Females	41 - 59 years old	46.2 +/- 24.7	40	0	80	Polyphenols	Green mandarin	Identical placebo tablet (No PTE)	Elasticity (R2)	Visco-elasticity (R2)	Overall elasticity as the rate at which the state of maximally stretching the skin using the pressure zone recovers to its original state.	Left or right cheeks	Cutometer by experts	Measurements were done before intake, and at weeks 4, 8, and 12 after intake.
Ham et al., 2022	Clinical evidence of effects of green mandarin (Putgyul) extract on skin aging: a randomized, double blind, placebo-controlled study	Randomized, double-blind, placebo-controlled trial	Before vs after intervention	12 weeks	Ham YM, Yoon SA, Hyeon H, et al. Clinical Evidence of Effects of Green Mandarin (Putgyul) Extract on Skin Aging: A Randomized, Double Blind, Placebo-Controlled Study. Nutrients. 2022;14(7). doi:10.3390/nu14071352	Korea	Asians (Koreans)	Females	41 - 59 years old	46.2 +/- 24.7	40	0	80	Polyphenols	Green mandarin	Identical placebo tablet (No PTE)	Glowing	Brightness	Not reported	Left or right cheeks	Spectrophotometer	Measurements were done before intake, and at weeks 4, 8, and 12 after intake. Skin gloss was measured three times during each visit and the average was calculated.
Ham et al., 2022	Clinical evidence of effects of green mandarin (Putgyul) extract on skin aging: a randomized, double blind, placebo-controlled study	Randomized, double-blind, placebo-controlled trial	Before vs after intervention	12 weeks	Ham YM, Yoon SA, Hyeon H, et al. Clinical Evidence of Effects of Green Mandarin (Putgyul) Extract on Skin Aging: A Randomized, Double Blind, Placebo-Controlled Study. Nutrients. 2022;14(7). doi:10.3390/nu14071352	Korea	Asians (Koreans)	Females	41 - 59 years old	46.2 +/- 24.7	40	0	80	Polyphenols	Green mandarin	Identical placebo tablet (No PTE)	Transepidermal water loss (TEWL)	Skin barrier	Not reported	Left or right cheeks	Tewameter	Measurements were done before intake, and at weeks 4, 8, and 12 after intake. Skin gloss was measured three times during each visit and the average was calculated.
Ham et al., 2022	Clinical evidence of effects of green mandarin (Putgyul) extract on skin aging: a randomized, double blind, placebo-controlled study	Randomized, double-blind, placebo-controlled trial	Before vs after intervention	12 weeks	Ham YM, Yoon SA, Hyeon H, et al. Clinical Evidence of Effects of Green Mandarin (Putgyul) Extract on Skin Aging: A Randomized, Double Blind, Placebo-Controlled Study. Nutrients. 2022;14(7). doi:10.3390/nu14071352	Korea	Asians (Koreans)	Females	41 - 59 years old	47.1 ± 27.8	40	0	80	Polyphenols	Green mandarin	300mg of green mandarin extract (PTE)	Facial wrinkles (Depth)	Wrinkling	Average wrinkle depth (µm)	Periorbital	3D imaging system by experts	Measurements were done before intake, and at weeks 4, 8, and 12 after intake.
Ham et al., 2022	Clinical evidence of effects of green mandarin (Putgyul) extract on skin aging: a randomized, double blind, placebo-controlled study	Randomized, double-blind, placebo-controlled trial	Before vs after intervention	12 weeks	Ham YM, Yoon SA, Hyeon H, et al. Clinical Evidence of Effects of Green Mandarin (Putgyul) Extract on Skin Aging: A Randomized, Double Blind, Placebo-Controlled Study. Nutrients. 2022;14(7). doi:10.3390/nu14071352	Korea	Asians (Koreans)	Females	41 - 59 years old	47.1 ± 27.8	40	0	80	Polyphenols	Green mandarin	300mg of green mandarin extract (PTE)	Facial wrinkles (Volume)	Wrinkling	Wrinkle volume (mm3)	Periorbital	3D imaging system by experts	Measurements were done before intake, and at weeks 4, 8, and 12 after intake.
Ham et al., 2022	Clinical evidence of effects of green mandarin (Putgyul) extract on skin aging: a randomized, double blind, placebo-controlled study	Randomized, double-blind, placebo-controlled trial	Before vs after intervention	12 weeks	Ham YM, Yoon SA, Hyeon H, et al. Clinical Evidence of Effects of Green Mandarin (Putgyul) Extract on Skin Aging: A Randomized, Double Blind, Placebo-Controlled Study. Nutrients. 2022;14(7). doi:10.3390/nu14071352	Korea	Asians (Koreans)	Females	41 - 59 years old	47.1 ± 27.8	40	0	80	Polyphenols	Green mandarin	300mg of green mandarin extract (PTE)	Facial wrinkles (Area)	Wrinkling	Total wrinkle area (mm2)	Periorbital	3D imaging system by experts	Measurements were done before intake, and at weeks 4, 8, and 12 after intake.
Ham et al., 2022	Clinical evidence of effects of green mandarin (Putgyul) extract on skin aging: a randomized, double blind, placebo-controlled study	Randomized, double-blind, placebo-controlled trial	Before vs after intervention	12 weeks	Ham YM, Yoon SA, Hyeon H, et al. Clinical Evidence of Effects of Green Mandarin (Putgyul) Extract on Skin Aging: A Randomized, Double Blind, Placebo-Controlled Study. Nutrients. 2022;14(7). doi:10.3390/nu14071352	Korea	Asians (Koreans)	Females	41 - 59 years old	47.1 ± 27.8	40	0	80	Polyphenols	Green mandarin	300mg of green mandarin extract (PTE)	Facial wrinkles (Length)	Wrinkling	Length of wrinkle (mm)	Periorbital	3D imaging system by experts	Measurements were done before intake, and at weeks 4, 8, and 12 after intake.
Ham et al., 2022	Clinical evidence of effects of green mandarin (Putgyul) extract on skin aging: a randomized, double blind, placebo-controlled study	Randomized, double-blind, placebo-controlled trial	Before vs after intervention	12 weeks	Ham YM, Yoon SA, Hyeon H, et al. Clinical Evidence of Effects of Green Mandarin (Putgyul) Extract on Skin Aging: A Randomized, Double Blind, Placebo-Controlled Study. Nutrients. 2022;14(7). doi:10.3390/nu14071352	Korea	Asians (Koreans)	Females	41 - 59 years old	47.1 ± 27.8	40	0	80	Polyphenols	Green mandarin	300mg of green mandarin extract (PTE)	Hydration / Moisture	Hydration	Not reported	Left or right cheeks	Corneometer by experts	Measurements were done before intake, and at weeks 4, 8, and 12 after intake. Skin gloss was measured three times during each visit and the average was calculated.
Ham et al., 2022	Clinical evidence of effects of green mandarin (Putgyul) extract on skin aging: a randomized, double blind, placebo-controlled study	Randomized, double-blind, placebo-controlled trial	Before vs after intervention	12 weeks	Ham YM, Yoon SA, Hyeon H, et al. Clinical Evidence of Effects of Green Mandarin (Putgyul) Extract on Skin Aging: A Randomized, Double Blind, Placebo-Controlled Study. Nutrients. 2022;14(7). doi:10.3390/nu14071352	Korea	Asians (Koreans)	Females	41 - 59 years old	47.1 ± 27.8	40	0	80	Polyphenols	Green mandarin	300mg of green mandarin extract (PTE)	Elasticity (R2)	Visco-elasticity (R2)	Overall elasticity as the rate at which the state of maximally stretching the skin using the pressure zone recovers to its original state.	Left or right cheeks	Cutometer by experts	Measurements were done before intake, and at weeks 4, 8, and 12 after intake.
Ham et al., 2022	Clinical evidence of effects of green mandarin (Putgyul) extract on skin aging: a randomized, double blind, placebo-controlled study	Randomized, double-blind, placebo-controlled trial	Before vs after intervention	12 weeks	Ham YM, Yoon SA, Hyeon H, et al. Clinical Evidence of Effects of Green Mandarin (Putgyul) Extract on Skin Aging: A Randomized, Double Blind, Placebo-Controlled Study. Nutrients. 2022;14(7). doi:10.3390/nu14071352	Korea	Asians (Koreans)	Females	41 - 59 years old	47.1 ± 27.8	40	0	80	Polyphenols	Green mandarin	300mg of green mandarin extract (PTE)	Glowing	Brightness	Not reported	Left or right cheeks	Spectrophotometer	Measurements were done before intake, and at weeks 4, 8, and 12 after intake. Skin gloss was measured three times during each visit and the average was calculated.
Ham et al., 2022	Clinical evidence of effects of green mandarin (Putgyul) extract on skin aging: a randomized, double blind, placebo-controlled study	Randomized, double-blind, placebo-controlled trial	Before vs after intervention	12 weeks	Ham YM, Yoon SA, Hyeon H, et al. Clinical Evidence of Effects of Green Mandarin (Putgyul) Extract on Skin Aging: A Randomized, Double Blind, Placebo-Controlled Study. Nutrients. 2022;14(7). doi:10.3390/nu14071352	Korea	Asians (Koreans)	Females	41 - 59 years old	47.1 ± 27.8	40	0	80	Polyphenols	Green mandarin	300mg of green mandarin extract (PTE)	Transepidermal water loss (TEWL)	Skin barrier	Not reported	Left or right cheeks	Tewameter	Measurements were done before intake, and at weeks 4, 8, and 12 after intake. Skin gloss was measured three times during each visit and the average was calculated.
Heinrich et al., 2003	Supplementation with beta-carotene or a similar amount of mixed carotenoids protects humans from UV-induced erythema	Randomized, double-blind, placebo-controlled trial	Intervention vs non-interventional controls	12 weeks	Heinrich U, Gärtner C, Wiebusch M, et al. Supplementation with β-carotene or a similar amount of mixed carotenoids protects humans from UV-induced erythema. J Nutr. 2003;133(1):98-101. doi:10.1093/jn/133.1.98	USA	Whites (American)	Both females & males	22 - 55 year old	Not reported	Not Reported	Not Reported	36	Carotenoids	Beta-carotene	24mg of beta-carotene/day	Erythema	Redness	Measure of reddening based on change in a-values (a-value 24 h after irradiation with 1.25 MED minus a-value before irradiation with 1.25 MED) were compared between wk 0, 6, and 12 of the study	dorsal skin (back, scapular region)	Chromameter by experts	Prior to the start of the study, individual MED was determined for each participant. Irradiation was applied to dorsal skin (back, scapular region), with 1.25- MED using a blue-light solar simulator. At each time point (wk 0, 6, 12) skin color was measured before and 24 h after irradiation
Heinrich et al., 2003	Supplementation with beta-carotene or a similar amount of mixed carotenoids protects humans from UV-induced erythema	Randomized, double-blind, placebo-controlled trial	Intervention vs non-interventional controls	12 weeks	Heinrich U, Gärtner C, Wiebusch M, et al. Supplementation with β-carotene or a similar amount of mixed carotenoids protects humans from UV-induced erythema. J Nutr. 2003;133(1):98-101. doi:10.1093/jn/133.1.98	USA	Whites (American)	Both females & males	22 - 55 year old	Not reported	Not Reported	Not Reported	36	Carotenoids	Carotenoid mix	8mg of beta-carotene + 8mg lycopene + 8mg lutein/day	Erythema	Redness	Measure of reddening based on change in a-values (a-value 24 h after irradiation with 1.25 MED minus a-value before irradiation with 1.25 MED) were compared between wk 0, 6, and 12 of the study	dorsal skin (back, scapular region)	Chromameter by experts	Prior to the start of the study, individual MED was determined for each participant. Irradiation was applied to dorsal skin (back, scapular region), with 1.25- MED using a blue-light solar simulator. At each time point (wk 0, 6, 12) skin color was measured before and 24 h after irradiation
Heinrich et al., 2003	Supplementation with beta-carotene or a similar amount of mixed carotenoids protects humans from UV-induced erythema	Randomized, double-blind, placebo-controlled trial	Before vs after intervention	12 weeks	Heinrich U, Gärtner C, Wiebusch M, et al. Supplementation with β-carotene or a similar amount of mixed carotenoids protects humans from UV-induced erythema. J Nutr. 2003;133(1):98-101. doi:10.1093/jn/133.1.98	USA	Whites (American)	Both females & males	22 - 55 year old	Not reported	Not Reported	Not Reported	36	Carotenoids	Carotenoid mix	Identical placebo supplement containing soybean oil	Erythema	Redness	Measure of reddening based on change in a-values (a-value 24 h after irradiation with 1.25 MED minus a-value before irradiation with 1.25 MED) were compared between wk 0, 6, and 12 of the study	dorsal skin (back, scapular region)	Chromameter by experts	Prior to the start of the study, individual MED was determined for each participant. Irradiation was applied to dorsal skin (back, scapular region), with 1.25- MED using a blue-light solar simulator. At each time point (wk 0, 6, 12) skin color was measured before and 24 h after irradiation
Heinrich et al., 2003	Supplementation with beta-carotene or a similar amount of mixed carotenoids protects humans from UV-induced erythema	Randomized, double-blind, placebo-controlled trial	Before vs after intervention	12 weeks	Heinrich U, Gärtner C, Wiebusch M, et al. Supplementation with β-carotene or a similar amount of mixed carotenoids protects humans from UV-induced erythema. J Nutr. 2003;133(1):98-101. doi:10.1093/jn/133.1.98	USA	Whites (American)	Both females & males	22 - 55 year old	Not reported	Not Reported	Not Reported	36	Carotenoids	Beta-carotene	24mg of beta-carotene/day	Erythema	Redness	Measure of reddening based on change in a-values (a-value 24 h after irradiation with 1.25 MED minus a-value before irradiation with 1.25 MED) were compared between wk 0, 6, and 12 of the study	dorsal skin (back, scapular region)	Chromameter by experts	Prior to the start of the study, individual MED was determined for each participant. Irradiation was applied to dorsal skin (back, scapular region), with 1.25- MED using a blue-light solar simulator. At each time point (wk 0, 6, 12) skin color was measured before and 24 h after irradiation
Heinrich et al., 2003	Supplementation with beta-carotene or a similar amount of mixed carotenoids protects humans from UV-induced erythema	Randomized, double-blind, placebo-controlled trial	Before vs after intervention	12 weeks	Heinrich U, Gärtner C, Wiebusch M, et al. Supplementation with β-carotene or a similar amount of mixed carotenoids protects humans from UV-induced erythema. J Nutr. 2003;133(1):98-101. doi:10.1093/jn/133.1.98	USA	Whites (American)	Both females & males	22 - 55 year old	Not reported	Not Reported	Not Reported	36	Carotenoids	Carotenoid mix	8mg of beta-carotene + 8mg lycopene + 8mg lutein/day	Erythema	Redness	Measure of reddening based on change in a-values (a-value 24 h after irradiation with 1.25 MED minus a-value before irradiation with 1.25 MED) were compared between wk 0, 6, and 12 of the study	dorsal skin (back, scapular region)	Chromameter by experts	Prior to the start of the study, individual MED was determined for each participant. Irradiation was applied to dorsal skin (back, scapular region), with 1.25- MED using a blue-light solar simulator. At each time point (wk 0, 6, 12) skin color was measured before and 24 h after irradiation
Heinrich et al., 2006	Long-term ingestion of high flavanol cocoa provides photoprotection against UV-induced erythema and improves skin condition in women	Open-label, no placebo-controlled trial	Intervention vs non-interventional controls	12 weeks	Heinrich U, Neukam K, Tronnier H, Sies H, Stahl W. Long-term ingestion of high flavanol cocoa provides photoprotection against UV-induced erythema and improves skin condition in women. J Nutr. 2006;136(6):1565-1569. doi:10.1093/jn/136.6.1565	Germany	Whites (German)	Females	18 - 65 years old	Not reported	12	0	24	Polyphenols	High-flavanol cocoa	High flavanol (326mg/d) cocoa powder	Density	Density	Not reported	Inner forearm	Digital ultrasound imaging system	Skin surface profiles of the inner forearm were determined with the surface evaluation of living skin method in a 15 by 17-mm area. Measurements were done at Wk 0, Wk 6 and Wk 12 of the study
Heinrich et al., 2006	Long-term ingestion of high flavanol cocoa provides photoprotection against UV-induced erythema and improves skin condition in women	Open-label, no placebo-controlled trial	Intervention vs non-interventional controls	12 weeks	Heinrich U, Neukam K, Tronnier H, Sies H, Stahl W. Long-term ingestion of high flavanol cocoa provides photoprotection against UV-induced erythema and improves skin condition in women. J Nutr. 2006;136(6):1565-1569. doi:10.1093/jn/136.6.1565	Germany	Whites (German)	Females	18 - 65 years old	Not reported	12	0	24	Polyphenols	High-flavanol cocoa	High flavanol (326mg/d) cocoa powder	Thickness	Thickness	Not reported	Inner forearm	Digital ultrasound imaging system	Skin surface profiles of the inner forearm were determined with the surface evaluation of living skin method in a 15 by 17-mm area. Measurements were done at Wk 0, Wk 6 and Wk 12 of the study
Heinrich et al., 2006	Long-term ingestion of high flavanol cocoa provides photoprotection against UV-induced erythema and improves skin condition in women	Open-label, no placebo-controlled trial	Intervention vs non-interventional controls	12 weeks	Heinrich U, Neukam K, Tronnier H, Sies H, Stahl W. Long-term ingestion of high flavanol cocoa provides photoprotection against UV-induced erythema and improves skin condition in women. J Nutr. 2006;136(6):1565-1569. doi:10.1093/jn/136.6.1565	Germany	Whites (German)	Females	18 - 65 years old	Not reported	12	0	24	Polyphenols	High-flavanol cocoa	High flavanol (326mg/d) cocoa powder	Facial wrinkles (Roughness)	Wrinkling	Defined as roughness of wrinkles	Inner forearm	Digital ultrasound imaging system	Skin surface profiles of the inner forearm were determined with the surface evaluation of living skin method in a 15 by 17-mm area. Measurements were done at Wk 0, Wk 6 and Wk 12 of the study
Heinrich et al., 2006	Long-term ingestion of high flavanol cocoa provides photoprotection against UV-induced erythema and improves skin condition in women	Open-label, no placebo-controlled trial	Intervention vs non-interventional controls	12 weeks	Heinrich U, Neukam K, Tronnier H, Sies H, Stahl W. Long-term ingestion of high flavanol cocoa provides photoprotection against UV-induced erythema and improves skin condition in women. J Nutr. 2006;136(6):1565-1569. doi:10.1093/jn/136.6.1565	Germany	Whites (German)	Females	18 - 65 years old	Not reported	12	0	24	Polyphenols	High-flavanol cocoa	High flavanol (326mg/d) cocoa powder	Scaling	Skin scaling	Not reported	Inner forearm	Digital ultrasound imaging system	Skin surface profiles of the inner forearm were determined with the surface evaluation of living skin method in a 15 by 17-mm area. Measurements were done at Wk 0, Wk 6 and Wk 12 of the study
Heinrich et al., 2006	Long-term ingestion of high flavanol cocoa provides photoprotection against UV-induced erythema and improves skin condition in women	Open-label, no placebo-controlled trial	Intervention vs non-interventional controls	12 weeks	Heinrich U, Neukam K, Tronnier H, Sies H, Stahl W. Long-term ingestion of high flavanol cocoa provides photoprotection against UV-induced erythema and improves skin condition in women. J Nutr. 2006;136(6):1565-1569. doi:10.1093/jn/136.6.1565	Germany	Whites (German)	Females	18 - 65 years old	Not reported	12	0	24	Polyphenols	High-flavanol cocoa	High flavanol (326mg/d) cocoa powder	Smoothness	Wrinkling	Not reported	Inner forearm	3D imaging system by experts	Skin surface profiles of the inner forearm were determined with the surface evaluation of living skin method in a 15 by 17-mm area. Measurements were done at Wk 0, Wk 6 and Wk 12 of the study
Heinrich et al., 2006	Long-term ingestion of high flavanol cocoa provides photoprotection against UV-induced erythema and improves skin condition in women	Open-label, no placebo-controlled trial	Intervention vs non-interventional controls	12 weeks	Heinrich U, Neukam K, Tronnier H, Sies H, Stahl W. Long-term ingestion of high flavanol cocoa provides photoprotection against UV-induced erythema and improves skin condition in women. J Nutr. 2006;136(6):1565-1569. doi:10.1093/jn/136.6.1565	Germany	Whites (German)	Females	18 - 65 years old	Not reported	12	0	24	Polyphenols	High-flavanol cocoa	High flavanol (326mg/d) cocoa powder	Facial wrinkles (Roughness)	Wrinkling	Defined as roughness of wrinkles	Inner forearm	Digital ultrasound imaging system	Skin surface profiles of the inner forearm were determined with the surface evaluation of living skin method in a 15 by 17-mm area. Measurements were done at Wk 0, Wk 6 and Wk 12 of the study
Heinrich et al., 2006	Long-term ingestion of high flavanol cocoa provides photoprotection against UV-induced erythema and improves skin condition in women	Open-label, no placebo-controlled trial	Intervention vs non-interventional controls	12 weeks	Heinrich U, Neukam K, Tronnier H, Sies H, Stahl W. Long-term ingestion of high flavanol cocoa provides photoprotection against UV-induced erythema and improves skin condition in women. J Nutr. 2006;136(6):1565-1569. doi:10.1093/jn/136.6.1565	Germany	Whites (German)	Females	18 - 65 years old	Not reported	12	0	24	Polyphenols	High-flavanol cocoa	High flavanol (326mg/d) cocoa powder	Hydration / Moisture	Hydration	Expressed in arbitrary units (AU).	Not reported	Corneometer by experts	Measurements were done at Wk 0, Wk 6 and Wk 12 of the study
Heinrich et al., 2006	Long-term ingestion of high flavanol cocoa provides photoprotection against UV-induced erythema and improves skin condition in women	Open-label, no placebo-controlled trial	Intervention vs non-interventional controls	12 weeks	Heinrich U, Neukam K, Tronnier H, Sies H, Stahl W. Long-term ingestion of high flavanol cocoa provides photoprotection against UV-induced erythema and improves skin condition in women. J Nutr. 2006;136(6):1565-1569. doi:10.1093/jn/136.6.1565	Germany	Whites (German)	Females	18 - 65 years old	Not reported	12	0	24	Polyphenols	High-flavanol cocoa	High flavanol (326mg/d) cocoa powder	Transepidermal water loss (TEWL)	Skin barrier	Expressed in g / h^-1 /m-2	Not reported	Tewameter	Measurements were done at Wk 0, Wk 6 and Wk 12 of the study
Heinrich et al., 2006	Long-term ingestion of high flavanol cocoa provides photoprotection against UV-induced erythema and improves skin condition in women	Open-label, no placebo-controlled trial	Before vs after intervention	12 weeks	Heinrich U, Neukam K, Tronnier H, Sies H, Stahl W. Long-term ingestion of high flavanol cocoa provides photoprotection against UV-induced erythema and improves skin condition in women. J Nutr. 2006;136(6):1565-1569. doi:10.1093/jn/136.6.1565	Germany	Whites (German)	Females	18 - 65 years old	Not reported	12	0	24	Polyphenols	Cocoa powder	Low flavanol cocoa powder (27 mg/d)	Density	Density	Not reported	Inner forearm	Digital ultrasound imaging system	Skin surface profiles of the inner forearm were determined with the surface evaluation of living skin method in a 15 by 17-mm area. Measurements were done at Wk 0, Wk 6 and Wk 12 of the study
Heinrich et al., 2006	Long-term ingestion of high flavanol cocoa provides photoprotection against UV-induced erythema and improves skin condition in women	Open-label, no placebo-controlled trial	Before vs after intervention	12 weeks	Heinrich U, Neukam K, Tronnier H, Sies H, Stahl W. Long-term ingestion of high flavanol cocoa provides photoprotection against UV-induced erythema and improves skin condition in women. J Nutr. 2006;136(6):1565-1569. doi:10.1093/jn/136.6.1565	Germany	Whites (German)	Females	18 - 65 years old	Not reported	12	0	24	Polyphenols	Cocoa powder	Low flavanol cocoa powder (27 mg/d)	Thickness	Thickness	Not reported	Inner forearm	Digital ultrasound imaging system	Skin surface profiles of the inner forearm were determined with the surface evaluation of living skin method in a 15 by 17-mm area. Measurements were done at Wk 0, Wk 6 and Wk 12 of the study
Heinrich et al., 2006	Long-term ingestion of high flavanol cocoa provides photoprotection against UV-induced erythema and improves skin condition in women	Open-label, no placebo-controlled trial	Before vs after intervention	12 weeks	Heinrich U, Neukam K, Tronnier H, Sies H, Stahl W. Long-term ingestion of high flavanol cocoa provides photoprotection against UV-induced erythema and improves skin condition in women. J Nutr. 2006;136(6):1565-1569. doi:10.1093/jn/136.6.1565	Germany	Whites (German)	Females	18 - 65 years old	Not reported	12	0	24	Polyphenols	Cocoa powder	Low flavanol cocoa powder (27 mg/d)	Facial wrinkles (Roughness)	Wrinkling	Defined as roughness of wrinkles	Inner forearm	Digital ultrasound imaging system	Skin surface profiles of the inner forearm were determined with the surface evaluation of living skin method in a 15 by 17-mm area. Measurements were done at Wk 0, Wk 6 and Wk 12 of the study
Heinrich et al., 2006	Long-term ingestion of high flavanol cocoa provides photoprotection against UV-induced erythema and improves skin condition in women	Open-label, no placebo-controlled trial	Before vs after intervention	12 weeks	Heinrich U, Neukam K, Tronnier H, Sies H, Stahl W. Long-term ingestion of high flavanol cocoa provides photoprotection against UV-induced erythema and improves skin condition in women. J Nutr. 2006;136(6):1565-1569. doi:10.1093/jn/136.6.1565	Germany	Whites (German)	Females	18 - 65 years old	Not reported	12	0	24	Polyphenols	Cocoa powder	Low flavanol cocoa powder (27 mg/d)	Scaling	Skin scaling	Not reported	Inner forearm	Digital ultrasound imaging system	Skin surface profiles of the inner forearm were determined with the surface evaluation of living skin method in a 15 by 17-mm area. Measurements were done at Wk 0, Wk 6 and Wk 12 of the study
Heinrich et al., 2006	Long-term ingestion of high flavanol cocoa provides photoprotection against UV-induced erythema and improves skin condition in women	Open-label, no placebo-controlled trial	Before vs after intervention	12 weeks	Heinrich U, Neukam K, Tronnier H, Sies H, Stahl W. Long-term ingestion of high flavanol cocoa provides photoprotection against UV-induced erythema and improves skin condition in women. J Nutr. 2006;136(6):1565-1569. doi:10.1093/jn/136.6.1565	Germany	Whites (German)	Females	18 - 65 years old	Not reported	12	0	24	Polyphenols	Cocoa powder	Low flavanol cocoa powder (27 mg/d)	Smoothness	Wrinkling	Not reported	Inner forearm	3D imaging system by experts	Skin surface profiles of the inner forearm were determined with the surface evaluation of living skin method in a 15 by 17-mm area. Measurements were done at Wk 0, Wk 6 and Wk 12 of the study
Heinrich et al., 2006	Long-term ingestion of high flavanol cocoa provides photoprotection against UV-induced erythema and improves skin condition in women	Open-label, no placebo-controlled trial	Before vs after intervention	12 weeks	Heinrich U, Neukam K, Tronnier H, Sies H, Stahl W. Long-term ingestion of high flavanol cocoa provides photoprotection against UV-induced erythema and improves skin condition in women. J Nutr. 2006;136(6):1565-1569. doi:10.1093/jn/136.6.1565	Germany	Whites (German)	Females	18 - 65 years old	Not reported	12	0	24	Polyphenols	Cocoa powder	Low flavanol cocoa powder (27 mg/d)	Facial wrinkles (Roughness)	Wrinkling	Defined as roughness of wrinkles	Inner forearm	Digital ultrasound imaging system	Skin surface profiles of the inner forearm were determined with the surface evaluation of living skin method in a 15 by 17-mm area. Measurements were done at Wk 0, Wk 6 and Wk 12 of the study
Heinrich et al., 2006	Long-term ingestion of high flavanol cocoa provides photoprotection against UV-induced erythema and improves skin condition in women	Open-label, no placebo-controlled trial	Before vs after intervention	12 weeks	Heinrich U, Neukam K, Tronnier H, Sies H, Stahl W. Long-term ingestion of high flavanol cocoa provides photoprotection against UV-induced erythema and improves skin condition in women. J Nutr. 2006;136(6):1565-1569. doi:10.1093/jn/136.6.1565	Germany	Whites (German)	Females	18 - 65 years old	Not reported	12	0	24	Polyphenols	Cocoa powder	Low flavanol cocoa powder (27 mg/d)	Hydration / Moisture	Hydration	Expressed in arbitrary units (AU).	Not reported	Corneometer by experts	Measurements were done at Wk 0, Wk 6 and Wk 12 of the study
Heinrich et al., 2006	Long-term ingestion of high flavanol cocoa provides photoprotection against UV-induced erythema and improves skin condition in women	Open-label, no placebo-controlled trial	Before vs after intervention	12 weeks	Heinrich U, Neukam K, Tronnier H, Sies H, Stahl W. Long-term ingestion of high flavanol cocoa provides photoprotection against UV-induced erythema and improves skin condition in women. J Nutr. 2006;136(6):1565-1569. doi:10.1093/jn/136.6.1565	Germany	Whites (German)	Females	18 - 65 years old	Not reported	12	0	24	Polyphenols	Cocoa powder	Low flavanol cocoa powder (27 mg/d)	Transepidermal water loss (TEWL)	Skin barrier	Expressed in g / h^-1 /m-2	Not reported	Tewameter	Measurements were done at Wk 0, Wk 6 and Wk 12 of the study
Heinrich et al., 2006	Long-term ingestion of high flavanol cocoa provides photoprotection against UV-induced erythema and improves skin condition in women	Open-label, no placebo-controlled trial	Before vs after intervention	12 weeks	Heinrich U, Neukam K, Tronnier H, Sies H, Stahl W. Long-term ingestion of high flavanol cocoa provides photoprotection against UV-induced erythema and improves skin condition in women. J Nutr. 2006;136(6):1565-1569. doi:10.1093/jn/136.6.1565	Germany	Whites (German)	Females	18 - 65 years old	Not reported	12	0	24	Polyphenols	High-flavanol cocoa	High flavanol (326mg/d) cocoa powder	Density	Density	Not reported	Inner forearm	Digital ultrasound imaging system	Skin surface profiles of the inner forearm were determined with the surface evaluation of living skin method in a 15 by 17-mm area. Measurements were done at Wk 0, Wk 6 and Wk 12 of the study
Heinrich et al., 2006	Long-term ingestion of high flavanol cocoa provides photoprotection against UV-induced erythema and improves skin condition in women	Open-label, no placebo-controlled trial	Before vs after intervention	12 weeks	Heinrich U, Neukam K, Tronnier H, Sies H, Stahl W. Long-term ingestion of high flavanol cocoa provides photoprotection against UV-induced erythema and improves skin condition in women. J Nutr. 2006;136(6):1565-1569. doi:10.1093/jn/136.6.1565	Germany	Whites (German)	Females	18 - 65 years old	Not reported	12	0	24	Polyphenols	High-flavanol cocoa	High flavanol (326mg/d) cocoa powder	Thickness	Thickness	Not reported	Inner forearm	Digital ultrasound imaging system	Skin surface profiles of the inner forearm were determined with the surface evaluation of living skin method in a 15 by 17-mm area. Measurements were done at Wk 0, Wk 6 and Wk 12 of the study
Heinrich et al., 2006	Long-term ingestion of high flavanol cocoa provides photoprotection against UV-induced erythema and improves skin condition in women	Open-label, no placebo-controlled trial	Before vs after intervention	12 weeks	Heinrich U, Neukam K, Tronnier H, Sies H, Stahl W. Long-term ingestion of high flavanol cocoa provides photoprotection against UV-induced erythema and improves skin condition in women. J Nutr. 2006;136(6):1565-1569. doi:10.1093/jn/136.6.1565	Germany	Whites (German)	Females	18 - 65 years old	Not reported	12	0	24	Polyphenols	High-flavanol cocoa	High flavanol (326mg/d) cocoa powder	Facial wrinkles (Roughness)	Wrinkling	Defined as roughness of wrinkles	Inner forearm	Digital ultrasound imaging system	Skin surface profiles of the inner forearm were determined with the surface evaluation of living skin method in a 15 by 17-mm area. Measurements were done at Wk 0, Wk 6 and Wk 12 of the study
Heinrich et al., 2006	Long-term ingestion of high flavanol cocoa provides photoprotection against UV-induced erythema and improves skin condition in women	Open-label, no placebo-controlled trial	Before vs after intervention	12 weeks	Heinrich U, Neukam K, Tronnier H, Sies H, Stahl W. Long-term ingestion of high flavanol cocoa provides photoprotection against UV-induced erythema and improves skin condition in women. J Nutr. 2006;136(6):1565-1569. doi:10.1093/jn/136.6.1565	Germany	Whites (German)	Females	18 - 65 years old	Not reported	12	0	24	Polyphenols	High-flavanol cocoa	High flavanol (326mg/d) cocoa powder	Scaling	Skin scaling	Not reported	Inner forearm	Digital ultrasound imaging system	Skin surface profiles of the inner forearm were determined with the surface evaluation of living skin method in a 15 by 17-mm area. Measurements were done at Wk 0, Wk 6 and Wk 12 of the study
Heinrich et al., 2006	Long-term ingestion of high flavanol cocoa provides photoprotection against UV-induced erythema and improves skin condition in women	Open-label, no placebo-controlled trial	Before vs after intervention	12 weeks	Heinrich U, Neukam K, Tronnier H, Sies H, Stahl W. Long-term ingestion of high flavanol cocoa provides photoprotection against UV-induced erythema and improves skin condition in women. J Nutr. 2006;136(6):1565-1569. doi:10.1093/jn/136.6.1565	Germany	Whites (German)	Females	18 - 65 years old	Not reported	12	0	24	Polyphenols	High-flavanol cocoa	High flavanol (326mg/d) cocoa powder	Smoothness	Wrinkling	Not reported	Inner forearm	3D imaging system by experts	Skin surface profiles of the inner forearm were determined with the surface evaluation of living skin method in a 15 by 17-mm area. Measurements were done at Wk 0, Wk 6 and Wk 12 of the study
Heinrich et al., 2006	Long-term ingestion of high flavanol cocoa provides photoprotection against UV-induced erythema and improves skin condition in women	Open-label, no placebo-controlled trial	Before vs after intervention	12 weeks	Heinrich U, Neukam K, Tronnier H, Sies H, Stahl W. Long-term ingestion of high flavanol cocoa provides photoprotection against UV-induced erythema and improves skin condition in women. J Nutr. 2006;136(6):1565-1569. doi:10.1093/jn/136.6.1565	Germany	Whites (German)	Females	18 - 65 years old	Not reported	12	0	24	Polyphenols	High-flavanol cocoa	High flavanol (326mg/d) cocoa powder	Facial wrinkles (Roughness)	Wrinkling	Defined as roughness of wrinkles	Inner forearm	Digital ultrasound imaging system	Skin surface profiles of the inner forearm were determined with the surface evaluation of living skin method in a 15 by 17-mm area. Measurements were done at Wk 0, Wk 6 and Wk 12 of the study
Heinrich et al., 2006	Long-term ingestion of high flavanol cocoa provides photoprotection against UV-induced erythema and improves skin condition in women	Open-label, no placebo-controlled trial	Before vs after intervention	12 weeks	Heinrich U, Neukam K, Tronnier H, Sies H, Stahl W. Long-term ingestion of high flavanol cocoa provides photoprotection against UV-induced erythema and improves skin condition in women. J Nutr. 2006;136(6):1565-1569. doi:10.1093/jn/136.6.1565	Germany	Whites (German)	Females	18 - 65 years old	Not reported	12	0	24	Polyphenols	High-flavanol cocoa	High flavanol (326mg/d) cocoa powder	Hydration / Moisture	Hydration	Expressed in arbitrary units (AU).	Not reported	Corneometer by experts	Measurements were done at Wk 0, Wk 6 and Wk 12 of the study
Heinrich et al., 2006	Long-term ingestion of high flavanol cocoa provides photoprotection against UV-induced erythema and improves skin condition in women	Open-label, no placebo-controlled trial	Before vs after intervention	12 weeks	Heinrich U, Neukam K, Tronnier H, Sies H, Stahl W. Long-term ingestion of high flavanol cocoa provides photoprotection against UV-induced erythema and improves skin condition in women. J Nutr. 2006;136(6):1565-1569. doi:10.1093/jn/136.6.1565	Germany	Whites (German)	Females	18 - 65 years old	Not reported	12	0	24	Polyphenols	High-flavanol cocoa	High flavanol (326mg/d) cocoa powder	Transepidermal water loss (TEWL)	Skin barrier	Expressed in g / h^-1 /m-2	Not reported	Tewameter	Measurements were done at Wk 0, Wk 6 and Wk 12 of the study
Heinrich et al., 2011	Green tea polyphenols provide photoprotection, increase microcirculation, and modulate skin properties of women	Randomized, double-blind, placebo-controlled trial	Intervention vs non-interventional controls	12 weeks	Heinrich U, Tronnier H, De Spirt S, Stahl W. Green tea polyphenols provide photoprotection, increase microcirculation, and modulate skin properties of women. Agro Food Ind Hi Tech. 2011;22(6):38-39. doi:10.3945/jn.110.136465.green	Not reported	Not reported	Females	40 - 65 years old	Not reported	30	0	60	Polyphenols	Green tea beverage	1402 mg total catechins/L green tea beverage/day	Viscoelasticity	Visco-elasticity (R2)	Resistance of the inner forearm skin to move toward an applied vacuum	Inner forearm	Cutometer by experts	Measurements were done at Wk 0, Wk 6 and Wk 12 of the study
Heinrich et al., 2011	Green tea polyphenols provide photoprotection, increase microcirculation, and modulate skin properties of women	Randomized, double-blind, placebo-controlled trial	Intervention vs non-interventional controls	12 weeks	Heinrich U, Tronnier H, De Spirt S, Stahl W. Green tea polyphenols provide photoprotection, increase microcirculation, and modulate skin properties of women. Agro Food Ind Hi Tech. 2011;22(6):38-39. doi:10.3945/jn.110.136465.green	Not reported	Not reported	Females	40 - 65 years old	Not reported	30	0	60	Polyphenols	Green tea beverage	1402 mg total catechins/L green tea beverage/day	Elasticity (R7)	Immediate elastic skin recovery ratio (R7)	Represents biological elasticity, which is the ability to return to the original position	Inner forearm	Cutometer by experts	Measurements were done at Wk 0, Wk 6 and Wk 12 of the study
Heinrich et al., 2011	Green tea polyphenols provide photoprotection, increase microcirculation, and modulate skin properties of women	Randomized, double-blind, placebo-controlled trial	Intervention vs non-interventional controls	12 weeks	Heinrich U, Tronnier H, De Spirt S, Stahl W. Green tea polyphenols provide photoprotection, increase microcirculation, and modulate skin properties of women. Agro Food Ind Hi Tech. 2011;22(6):38-39. doi:10.3945/jn.110.136465.green	Not reported	Not reported	Females	40 - 65 years old	Not reported	30	0	60	Polyphenols	Green tea beverage	1402 mg total catechins/L green tea beverage/day	Density	Density	Not reported	Inner forearm	Digital ultrasound imaging system	Skin surface profiles of the inner forearm were determined with the surface evaluation of living skin method in a 15 by 17-mm area. Measurements were done at Wk 0, Wk 6 and Wk 12 of the study
Heinrich et al., 2011	Green tea polyphenols provide photoprotection, increase microcirculation, and modulate skin properties of women	Randomized, double-blind, placebo-controlled trial	Intervention vs non-interventional controls	12 weeks	Heinrich U, Tronnier H, De Spirt S, Stahl W. Green tea polyphenols provide photoprotection, increase microcirculation, and modulate skin properties of women. Agro Food Ind Hi Tech. 2011;22(6):38-39. doi:10.3945/jn.110.136465.green	Not reported	Not reported	Females	40 - 65 years old	Not reported	30	0	60	Polyphenols	Green tea beverage	1402 mg total catechins/L green tea beverage/day	Thickness	Thickness	Not reported	Inner forearm	Digital ultrasound imaging system	Skin surface profiles of the inner forearm were determined with the surface evaluation of living skin method in a 15 by 17-mm area. Measurements were done at Wk 0, Wk 6 and Wk 12 of the study
Heinrich et al., 2011	Green tea polyphenols provide photoprotection, increase microcirculation, and modulate skin properties of women	Randomized, double-blind, placebo-controlled trial	Intervention vs non-interventional controls	12 weeks	Heinrich U, Tronnier H, De Spirt S, Stahl W. Green tea polyphenols provide photoprotection, increase microcirculation, and modulate skin properties of women. Agro Food Ind Hi Tech. 2011;22(6):38-39. doi:10.3945/jn.110.136465.green	Not reported	Not reported	Females	40 - 65 years old	Not reported	30	0	60	Polyphenols	Green tea beverage	1402 mg total catechins/L green tea beverage/day	Facial wrinkles (Roughness)	Wrinkling	Defined as roughness of wrinkles	Inner forearm	Digital ultrasound imaging system	Skin surface profiles of the inner forearm were determined with the surface evaluation of living skin method in a 15 by 17-mm area. Measurements were done at Wk 0, Wk 6 and Wk 12 of the study
Heinrich et al., 2011	Green tea polyphenols provide photoprotection, increase microcirculation, and modulate skin properties of women	Randomized, double-blind, placebo-controlled trial	Intervention vs non-interventional controls	12 weeks	Heinrich U, Tronnier H, De Spirt S, Stahl W. Green tea polyphenols provide photoprotection, increase microcirculation, and modulate skin properties of women. Agro Food Ind Hi Tech. 2011;22(6):38-39. doi:10.3945/jn.110.136465.green	Not reported	Not reported	Females	40 - 65 years old	Not reported	30	0	60	Polyphenols	Green tea beverage	1402 mg total catechins/L green tea beverage/day	Facial wrinkles (Roughness)	Wrinkling	Defined as roughness of wrinkles	Inner forearm	3D imaging system by experts	Skin surface profiles of the inner forearm were determined with the surface evaluation of living skin method in a 15 by 17-mm area. Measurements were done at Wk 0, Wk 6 and Wk 12 of the study
Heinrich et al., 2011	Green tea polyphenols provide photoprotection, increase microcirculation, and modulate skin properties of women	Randomized, double-blind, placebo-controlled trial	Intervention vs non-interventional controls	12 weeks	Heinrich U, Tronnier H, De Spirt S, Stahl W. Green tea polyphenols provide photoprotection, increase microcirculation, and modulate skin properties of women. Agro Food Ind Hi Tech. 2011;22(6):38-39. doi:10.3945/jn.110.136465.green	Not reported	Not reported	Females	40 - 65 years old	Not reported	30	0	60	Polyphenols	Green tea beverage	1402 mg total catechins/L green tea beverage/day	Hydration / Moisture	Hydration	Expressed in arbitrary units (AU).	Inner forearm	Corneometer by experts	Measurements were done at Wk 0, Wk 6 and Wk 12 of the study
Heinrich et al., 2011	Green tea polyphenols provide photoprotection, increase microcirculation, and modulate skin properties of women	Randomized, double-blind, placebo-controlled trial	Intervention vs non-interventional controls	12 weeks	Heinrich U, Tronnier H, De Spirt S, Stahl W. Green tea polyphenols provide photoprotection, increase microcirculation, and modulate skin properties of women. Agro Food Ind Hi Tech. 2011;22(6):38-39. doi:10.3945/jn.110.136465.green	Not reported	Not reported	Females	40 - 65 years old	Not reported	30	0	60	Polyphenols	Green tea beverage	1402 mg total catechins/L green tea beverage/day	Transepidermal water loss (TEWL)	Skin barrier	Expressed in g / h^-1 /m-2	Inner forearm	Tewameter	Measurements were done at Wk 0, Wk 6 and Wk 12 of the study
Heinrich et al., 2011	Green tea polyphenols provide photoprotection, increase microcirculation, and modulate skin properties of women	Randomized, double-blind, placebo-controlled trial	Before vs after intervention	12 weeks	Heinrich U, Tronnier H, De Spirt S, Stahl W. Green tea polyphenols provide photoprotection, increase microcirculation, and modulate skin properties of women. Agro Food Ind Hi Tech. 2011;22(6):38-39. doi:10.3945/jn.110.136465.green	Not reported	Not reported	Females	40 - 65 years old	Not reported	30	0	60	Polyphenols	Green tea beverage	Identical placebo drink (No catechins)	Viscoelasticity	Visco-elasticity (R2)	Expressed in arbitrary units (AU).	Inner forearm	Cutometer by experts	Measurements were done at Wk 0, Wk 6 and Wk 12 of the study
Heinrich et al., 2011	Green tea polyphenols provide photoprotection, increase microcirculation, and modulate skin properties of women	Randomized, double-blind, placebo-controlled trial	Before vs after intervention	12 weeks	Heinrich U, Tronnier H, De Spirt S, Stahl W. Green tea polyphenols provide photoprotection, increase microcirculation, and modulate skin properties of women. Agro Food Ind Hi Tech. 2011;22(6):38-39. doi:10.3945/jn.110.136465.green	Not reported	Not reported	Females	40 - 65 years old	Not reported	30	0	60	Polyphenols	Green tea beverage	Identical placebo drink (No catechins)	Elasticity (R7)	Immediate elastic skin recovery ratio (R7)	Expressed in arbitrary units (AU).	Inner forearm	Cutometer by experts	Measurements were done at Wk 0, Wk 6 and Wk 12 of the study
Heinrich et al., 2011	Green tea polyphenols provide photoprotection, increase microcirculation, and modulate skin properties of women	Randomized, double-blind, placebo-controlled trial	Before vs after intervention	12 weeks	Heinrich U, Tronnier H, De Spirt S, Stahl W. Green tea polyphenols provide photoprotection, increase microcirculation, and modulate skin properties of women. Agro Food Ind Hi Tech. 2011;22(6):38-39. doi:10.3945/jn.110.136465.green	Not reported	Not reported	Females	40 - 65 years old	Not reported	30	0	60	Polyphenols	Green tea beverage	Identical placebo drink (No catechins)	Density	Density	Expressed in arbitrary units (AU).	Inner forearm	Digital ultrasound imaging system	Skin surface profiles of the inner forearm were determined with the surface evaluation of living skin method in a 15 by 17-mm area. Measurements were done at Wk 0, Wk 6 and Wk 12 of the study
Heinrich et al., 2011	Green tea polyphenols provide photoprotection, increase microcirculation, and modulate skin properties of women	Randomized, double-blind, placebo-controlled trial	Before vs after intervention	12 weeks	Heinrich U, Tronnier H, De Spirt S, Stahl W. Green tea polyphenols provide photoprotection, increase microcirculation, and modulate skin properties of women. Agro Food Ind Hi Tech. 2011;22(6):38-39. doi:10.3945/jn.110.136465.green	Not reported	Not reported	Females	40 - 65 years old	Not reported	30	0	60	Polyphenols	Green tea beverage	Identical placebo drink (No catechins)	Thickness	Thickness	Expressed in arbitrary units (AU).	Inner forearm	Digital ultrasound imaging system	Skin surface profiles of the inner forearm were determined with the surface evaluation of living skin method in a 15 by 17-mm area. Measurements were done at Wk 0, Wk 6 and Wk 12 of the study
Heinrich et al., 2011	Green tea polyphenols provide photoprotection, increase microcirculation, and modulate skin properties of women	Randomized, double-blind, placebo-controlled trial	Before vs after intervention	12 weeks	Heinrich U, Tronnier H, De Spirt S, Stahl W. Green tea polyphenols provide photoprotection, increase microcirculation, and modulate skin properties of women. Agro Food Ind Hi Tech. 2011;22(6):38-39. doi:10.3945/jn.110.136465.green	Not reported	Not reported	Females	40 - 65 years old	Not reported	30	0	60	Polyphenols	Green tea beverage	Identical placebo drink (No catechins)	Facial wrinkles (Roughness)	Wrinkling	Defined as roughness of wrinkles	Inner forearm	Digital ultrasound imaging system	Skin surface profiles of the inner forearm were determined with the surface evaluation of living skin method in a 15 by 17-mm area. Measurements were done at Wk 0, Wk 6 and Wk 12 of the study
Heinrich et al., 2011	Green tea polyphenols provide photoprotection, increase microcirculation, and modulate skin properties of women	Randomized, double-blind, placebo-controlled trial	Before vs after intervention	12 weeks	Heinrich U, Tronnier H, De Spirt S, Stahl W. Green tea polyphenols provide photoprotection, increase microcirculation, and modulate skin properties of women. Agro Food Ind Hi Tech. 2011;22(6):38-39. doi:10.3945/jn.110.136465.green	Not reported	Not reported	Females	40 - 65 years old	Not reported	30	0	60	Polyphenols	Green tea beverage	Identical placebo drink (No catechins)	Facial wrinkles (Roughness)	Wrinkling	Defined as roughness of wrinkles	Inner forearm	3D imaging system by experts	Skin surface profiles of the inner forearm were determined with the surface evaluation of living skin method in a 15 by 17-mm area. Measurements were done at Wk 0, Wk 6 and Wk 12 of the study
Heinrich et al., 2011	Green tea polyphenols provide photoprotection, increase microcirculation, and modulate skin properties of women	Randomized, double-blind, placebo-controlled trial	Before vs after intervention	12 weeks	Heinrich U, Tronnier H, De Spirt S, Stahl W. Green tea polyphenols provide photoprotection, increase microcirculation, and modulate skin properties of women. Agro Food Ind Hi Tech. 2011;22(6):38-39. doi:10.3945/jn.110.136465.green	Not reported	Not reported	Females	40 - 65 years old	Not reported	30	0	60	Polyphenols	Green tea beverage	Identical placebo drink (No catechins)	Hydration / Moisture	Hydration	Expressed in arbitrary units (AU).	Inner forearm	Corneometer by experts	Measurements were done at Wk 0, Wk 6 and Wk 12 of the study
Heinrich et al., 2011	Green tea polyphenols provide photoprotection, increase microcirculation, and modulate skin properties of women	Randomized, double-blind, placebo-controlled trial	Before vs after intervention	12 weeks	Heinrich U, Tronnier H, De Spirt S, Stahl W. Green tea polyphenols provide photoprotection, increase microcirculation, and modulate skin properties of women. Agro Food Ind Hi Tech. 2011;22(6):38-39. doi:10.3945/jn.110.136465.green	Not reported	Not reported	Females	40 - 65 years old	Not reported	30	0	60	Polyphenols	Green tea beverage	Identical placebo drink (No catechins)	Transepidermal water loss (TEWL)	Skin barrier	Expressed in g / h^-1 /m-2	Inner forearm	Tewameter	Measurements were done at Wk 0, Wk 6 and Wk 12 of the study
Heinrich et al., 2011	Green tea polyphenols provide photoprotection, increase microcirculation, and modulate skin properties of women	Randomized, double-blind, placebo-controlled trial	Before vs after intervention	12 weeks	Heinrich U, Tronnier H, De Spirt S, Stahl W. Green tea polyphenols provide photoprotection, increase microcirculation, and modulate skin properties of women. Agro Food Ind Hi Tech. 2011;22(6):38-39. doi:10.3945/jn.110.136465.green	Not reported	Not reported	Females	40 - 65 years old	Not reported	30	0	60	Polyphenols	Green tea beverage	1402 mg total catechins/L green tea beverage/day	Viscoelasticity	Visco-elasticity (R2)	Resistance of the inner forearm skin to move toward an applied vacuum	Inner forearm	Cutometer by experts	Measurements were done at Wk 0, Wk 6 and Wk 12 of the study
Heinrich et al., 2011	Green tea polyphenols provide photoprotection, increase microcirculation, and modulate skin properties of women	Randomized, double-blind, placebo-controlled trial	Before vs after intervention	12 weeks	Heinrich U, Tronnier H, De Spirt S, Stahl W. Green tea polyphenols provide photoprotection, increase microcirculation, and modulate skin properties of women. Agro Food Ind Hi Tech. 2011;22(6):38-39. doi:10.3945/jn.110.136465.green	Not reported	Not reported	Females	40 - 65 years old	Not reported	30	0	60	Polyphenols	Green tea beverage	1402 mg total catechins/L green tea beverage/day	Elasticity (R7)	Immediate elastic skin recovery ratio (R7)	Represents biological elasticity, which is the ability to return to the original position	Inner forearm	Cutometer by experts	Measurements were done at Wk 0, Wk 6 and Wk 12 of the study
Heinrich et al., 2011	Green tea polyphenols provide photoprotection, increase microcirculation, and modulate skin properties of women	Randomized, double-blind, placebo-controlled trial	Before vs after intervention	12 weeks	Heinrich U, Tronnier H, De Spirt S, Stahl W. Green tea polyphenols provide photoprotection, increase microcirculation, and modulate skin properties of women. Agro Food Ind Hi Tech. 2011;22(6):38-39. doi:10.3945/jn.110.136465.green	Not reported	Not reported	Females	40 - 65 years old	Not reported	30	0	60	Polyphenols	Green tea beverage	1402 mg total catechins/L green tea beverage/day	Density	Density	Not reported	Inner forearm	Digital ultrasound imaging system	Skin surface profiles of the inner forearm were determined with the surface evaluation of living skin method in a 15 by 17-mm area. Measurements were done at Wk 0, Wk 6 and Wk 12 of the study
Heinrich et al., 2011	Green tea polyphenols provide photoprotection, increase microcirculation, and modulate skin properties of women	Randomized, double-blind, placebo-controlled trial	Before vs after intervention	12 weeks	Heinrich U, Tronnier H, De Spirt S, Stahl W. Green tea polyphenols provide photoprotection, increase microcirculation, and modulate skin properties of women. Agro Food Ind Hi Tech. 2011;22(6):38-39. doi:10.3945/jn.110.136465.green	Not reported	Not reported	Females	40 - 65 years old	Not reported	30	0	60	Polyphenols	Green tea beverage	1402 mg total catechins/L green tea beverage/day	Thickness	Thickness	Not reported	Inner forearm	Digital ultrasound imaging system	Skin surface profiles of the inner forearm were determined with the surface evaluation of living skin method in a 15 by 17-mm area. Measurements were done at Wk 0, Wk 6 and Wk 12 of the study
Heinrich et al., 2011	Green tea polyphenols provide photoprotection, increase microcirculation, and modulate skin properties of women	Randomized, double-blind, placebo-controlled trial	Before vs after intervention	12 weeks	Heinrich U, Tronnier H, De Spirt S, Stahl W. Green tea polyphenols provide photoprotection, increase microcirculation, and modulate skin properties of women. Agro Food Ind Hi Tech. 2011;22(6):38-39. doi:10.3945/jn.110.136465.green	Not reported	Not reported	Females	40 - 65 years old	Not reported	30	0	60	Polyphenols	Green tea beverage	1402 mg total catechins/L green tea beverage/day	Facial wrinkles (Roughness)	Wrinkling	Defined as roughness of wrinkles	Inner forearm	Digital ultrasound imaging system	Skin surface profiles of the inner forearm were determined with the surface evaluation of living skin method in a 15 by 17-mm area. Measurements were done at Wk 0, Wk 6 and Wk 12 of the study
Heinrich et al., 2011	Green tea polyphenols provide photoprotection, increase microcirculation, and modulate skin properties of women	Randomized, double-blind, placebo-controlled trial	Before vs after intervention	12 weeks	Heinrich U, Tronnier H, De Spirt S, Stahl W. Green tea polyphenols provide photoprotection, increase microcirculation, and modulate skin properties of women. Agro Food Ind Hi Tech. 2011;22(6):38-39. doi:10.3945/jn.110.136465.green	Not reported	Not reported	Females	40 - 65 years old	Not reported	30	0	60	Polyphenols	Green tea beverage	1402 mg total catechins/L green tea beverage/day	Facial wrinkles (Roughness)	Wrinkling	Defined as roughness of wrinkles	Inner forearm	3D imaging system by experts	Skin surface profiles of the inner forearm were determined with the surface evaluation of living skin method in a 15 by 17-mm area. Measurements were done at Wk 0, Wk 6 and Wk 12 of the study
Heinrich et al., 2011	Green tea polyphenols provide photoprotection, increase microcirculation, and modulate skin properties of women	Randomized, double-blind, placebo-controlled trial	Before vs after intervention	12 weeks	Heinrich U, Tronnier H, De Spirt S, Stahl W. Green tea polyphenols provide photoprotection, increase microcirculation, and modulate skin properties of women. Agro Food Ind Hi Tech. 2011;22(6):38-39. doi:10.3945/jn.110.136465.green	Not reported	Not reported	Females	40 - 65 years old	Not reported	30	0	60	Polyphenols	Green tea beverage	1402 mg total catechins/L green tea beverage/day	Hydration / Moisture	Hydration	Expressed in arbitrary units (AU).	Inner forearm	Corneometer by experts	Measurements were done at Wk 0, Wk 6 and Wk 12 of the study
Heinrich et al., 2011	Green tea polyphenols provide photoprotection, increase microcirculation, and modulate skin properties of women	Randomized, double-blind, placebo-controlled trial	Before vs after intervention	12 weeks	Heinrich U, Tronnier H, De Spirt S, Stahl W. Green tea polyphenols provide photoprotection, increase microcirculation, and modulate skin properties of women. Agro Food Ind Hi Tech. 2011;22(6):38-39. doi:10.3945/jn.110.136465.green	Not reported	Not reported	Females	40 - 65 years old	Not reported	30	0	60	Polyphenols	Green tea beverage	1402 mg total catechins/L green tea beverage/day	Transepidermal water loss (TEWL)	Skin barrier	Expressed in g / h^-1 /m-2	Inner forearm	Tewameter	Measurements were done at Wk 0, Wk 6 and Wk 12 of the study
Henning et al., 2019	Pomegranate juice and extract consumption increases the resistance to UVB-induced erythema and changes the skin microbiome in healthy women: a randomized controlled trial	Randomized, double-blind, placebo-controlled trial	Intervention vs non-interventional controls	12 weeks	Henning SM, Yang J, Lee RP, et al. Pomegranate Juice and Extract Consumption Increases the Resistance to UVB-induced Erythema and Changes the Skin Microbiome in Healthy Women: a Randomized Controlled Trial. Sci Rep. 2019;9(1):1-11. doi:10.1038/s41598-019-50926-2	Not reported	Not reported	Females	30 - 45 years old	35.1±4.3	24	0	74	Polyphenols	Pomegranate juice	8oz Pomegranate juice	Minimal erythema dose (MED)	Redness	The lowest dose of UVB radiation capable of inducing erythema	Inner forearm	Mexameter	The MED was determined for each subject before (week 0) and afer (week 12) the intervention. A sleeve with 6 cut out patches was placed on the subjects arm. UVB light was shone on subjects' arm, a dose range of 220–550 mJ/cm2 for a time of 100–290 seconds was used depending on skin type. To evaluate MED the subject returned 24hours later to determine which skin patch showed minimal erythema (pink…
Henning et al., 2019	Pomegranate juice and extract consumption increases the resistance to UVB-induced erythema and changes the skin microbiome in healthy women: a randomized controlled trial	Randomized, double-blind, placebo-controlled trial	Intervention vs non-interventional controls	12 weeks	Henning SM, Yang J, Lee RP, et al. Pomegranate Juice and Extract Consumption Increases the Resistance to UVB-induced Erythema and Changes the Skin Microbiome in Healthy Women: a Randomized Controlled Trial. Sci Rep. 2019;9(1):1-11. doi:10.1038/s41598-019-50926-2	Not reported	Not reported	Females	30 - 45 years old	35.1±4.3	24	0	74	Polyphenols	Pomegranate juice	8oz Pomegranate juice	Melanin index	Pigmentation	Not reported	Not reported	Mexameter	Measurements were taken at baseline and at Wk 12 of the study. A melanin index is calculated from the strength of the absorbed and the refected light at, respectively, 660 and 880 nm
Henning et al., 2019	Pomegranate juice and extract consumption increases the resistance to UVB-induced erythema and changes the skin microbiome in healthy women: a randomized controlled trial	Randomized, double-blind, placebo-controlled trial	Intervention vs non-interventional controls	12 weeks	Henning SM, Yang J, Lee RP, et al. Pomegranate Juice and Extract Consumption Increases the Resistance to UVB-induced Erythema and Changes the Skin Microbiome in Healthy Women: a Randomized Controlled Trial. Sci Rep. 2019;9(1):1-11. doi:10.1038/s41598-019-50926-2	Not reported	Not reported	Females	30 - 45 years old	35.1±4.3	24	0	74	Polyphenols	Pomegranate juice	8oz Pomegranate juice	Sebum	Sebum	Quantitatively measured by sebumeter which uses the difference of light intensity through a plastic strip to indicate the amount of absorbed sebum. Expressed as μg/cm2	Inner forearm	Sebumeter	Measurements were taken at baseline and at Wk 12 of the study.
Henning et al., 2019	Pomegranate juice and extract consumption increases the resistance to UVB-induced erythema and changes the skin microbiome in healthy women: a randomized controlled trial	Randomized, double-blind, placebo-controlled trial	Intervention vs non-interventional controls	12 weeks	Henning SM, Yang J, Lee RP, et al. Pomegranate Juice and Extract Consumption Increases the Resistance to UVB-induced Erythema and Changes the Skin Microbiome in Healthy Women: a Randomized Controlled Trial. Sci Rep. 2019;9(1):1-11. doi:10.1038/s41598-019-50926-2	Not reported	Not reported	Females	30 - 45 years old	35.1±4.3	24	0	74	Polyphenols	Pomegranate juice	8oz Pomegranate juice	Hydration / Moisture	Hydration	Based on water-related changes in the electrical capacitance of the skin, expressed in arbitrary units (AU)	Inner forearm	Corneometer by experts	Measurements were taken at baseline and at Wk 12 of the study.
Henning et al., 2019	Pomegranate juice and extract consumption increases the resistance to UVB-induced erythema and changes the skin microbiome in healthy women: a randomized controlled trial	Randomized, double-blind, placebo-controlled trial	Before vs after intervention	12 weeks	Henning SM, Yang J, Lee RP, et al. Pomegranate Juice and Extract Consumption Increases the Resistance to UVB-induced Erythema and Changes the Skin Microbiome in Healthy Women: a Randomized Controlled Trial. Sci Rep. 2019;9(1):1-11. doi:10.1038/s41598-019-50926-2	Not reported	Not reported	Females	30 - 45 years old	37.9±4.2	25	0	74	Polyphenols	Pomegranate juice	Identical placebo drink (No pomegranate juice or extract)	Minimal erythema dose (MED)	Redness	The lowest dose of UVB radiation capable of inducing erythema	Inner forearm	Mexameter	The MED was determined for each subject before (week 0) and afer (week 12) the intervention. A sleeve with 6 cut out patches was placed on the subjects arm. UVB light was shone on subjects' arm, a dose range of 220–550 mJ/cm2 for a time of 100–290 seconds was used depending on skin type. To evaluate MED the subject returned 24hours later to determine which skin patch showed minimal erythema (pink…
Henning et al., 2019	Pomegranate juice and extract consumption increases the resistance to UVB-induced erythema and changes the skin microbiome in healthy women: a randomized controlled trial	Randomized, double-blind, placebo-controlled trial	Before vs after intervention	12 weeks	Henning SM, Yang J, Lee RP, et al. Pomegranate Juice and Extract Consumption Increases the Resistance to UVB-induced Erythema and Changes the Skin Microbiome in Healthy Women: a Randomized Controlled Trial. Sci Rep. 2019;9(1):1-11. doi:10.1038/s41598-019-50926-2	Not reported	Not reported	Females	30 - 45 years old	37.9±4.2	25	0	74	Polyphenols	Pomegranate juice	Identical placebo drink (No pomegranate juice or extract)	Melanin index	Pigmentation	Not reported	Inner forearm	Mexameter	Measurements were taken at baseline and at Wk 12 of the study. A melanin index is calculated from the strength of the absorbed and the refected light at, respectively, 660 and 880 nm
Henning et al., 2019	Pomegranate juice and extract consumption increases the resistance to UVB-induced erythema and changes the skin microbiome in healthy women: a randomized controlled trial	Randomized, double-blind, placebo-controlled trial	Before vs after intervention	12 weeks	Henning SM, Yang J, Lee RP, et al. Pomegranate Juice and Extract Consumption Increases the Resistance to UVB-induced Erythema and Changes the Skin Microbiome in Healthy Women: a Randomized Controlled Trial. Sci Rep. 2019;9(1):1-11. doi:10.1038/s41598-019-50926-2	Not reported	Not reported	Females	30 - 45 years old	37.9±4.2	25	0	74	Polyphenols	Pomegranate juice	Identical placebo drink (No pomegranate juice or extract)	Sebum	Sebum	Quantitatively measured by sebumeter which uses the difference of light intensity through a plastic strip to indicate the amount of absorbed sebum. Expressed as μg/cm2	Inner forearm	Sebumeter	Measurements were taken at baseline and at Wk 12 of the study.
Henning et al., 2019	Pomegranate juice and extract consumption increases the resistance to UVB-induced erythema and changes the skin microbiome in healthy women: a randomized controlled trial	Randomized, double-blind, placebo-controlled trial	Before vs after intervention	12 weeks	Henning SM, Yang J, Lee RP, et al. Pomegranate Juice and Extract Consumption Increases the Resistance to UVB-induced Erythema and Changes the Skin Microbiome in Healthy Women: a Randomized Controlled Trial. Sci Rep. 2019;9(1):1-11. doi:10.1038/s41598-019-50926-2	Not reported	Not reported	Females	30 - 45 years old	37.9±4.2	25	0	74	Polyphenols	Pomegranate juice	Identical placebo drink (No pomegranate juice or extract)	Hydration / Moisture	Hydration	Based on water-related changes in the electrical capacitance of the skin, expressed in arbitrary units (AU)	Inner forearm	Corneometer by experts	Measurements were taken at baseline and at Wk 12 of the study.
Henning et al., 2019	Pomegranate juice and extract consumption increases the resistance to UVB-induced erythema and changes the skin microbiome in healthy women: a randomized controlled trial	Randomized, double-blind, placebo-controlled trial	Before vs after intervention	12 weeks	Henning SM, Yang J, Lee RP, et al. Pomegranate Juice and Extract Consumption Increases the Resistance to UVB-induced Erythema and Changes the Skin Microbiome in Healthy Women: a Randomized Controlled Trial. Sci Rep. 2019;9(1):1-11. doi:10.1038/s41598-019-50926-2	Not reported	Not reported	Females	30 - 45 years old	35.1±4.3	24	0	74	Polyphenols	Pomegranate juice	8oz Pomegranate juice	Minimal erythema dose (MED)	Redness	The lowest dose of UVB radiation capable of inducing erythema	Inner forearm	Mexameter	The MED was determined for each subject before (week 0) and afer (week 12) the intervention. A sleeve with 6 cut out patches was placed on the subjects arm. UVB light was shone on subjects' arm, a dose range of 220–550 mJ/cm2 for a time of 100–290 seconds was used depending on skin type. To evaluate MED the subject returned 24hours later to determine which skin patch showed minimal erythema (pink…
Henning et al., 2019	Pomegranate juice and extract consumption increases the resistance to UVB-induced erythema and changes the skin microbiome in healthy women: a randomized controlled trial	Randomized, double-blind, placebo-controlled trial	Before vs after intervention	12 weeks	Henning SM, Yang J, Lee RP, et al. Pomegranate Juice and Extract Consumption Increases the Resistance to UVB-induced Erythema and Changes the Skin Microbiome in Healthy Women: a Randomized Controlled Trial. Sci Rep. 2019;9(1):1-11. doi:10.1038/s41598-019-50926-2	Not reported	Not reported	Females	30 - 45 years old	35.1±4.3	24	0	74	Polyphenols	Pomegranate juice	8oz Pomegranate juice	Melanin index	Pigmentation	Not reported	Inner forearm	Mexameter	Measurements were taken at baseline and at Wk 12 of the study. A melanin index is calculated from the strength of the absorbed and the refected light at, respectively, 660 and 880 nm
Henning et al., 2019	Pomegranate juice and extract consumption increases the resistance to UVB-induced erythema and changes the skin microbiome in healthy women: a randomized controlled trial	Randomized, double-blind, placebo-controlled trial	Before vs after intervention	12 weeks	Henning SM, Yang J, Lee RP, et al. Pomegranate Juice and Extract Consumption Increases the Resistance to UVB-induced Erythema and Changes the Skin Microbiome in Healthy Women: a Randomized Controlled Trial. Sci Rep. 2019;9(1):1-11. doi:10.1038/s41598-019-50926-2	Not reported	Not reported	Females	30 - 45 years old	35.1±4.3	24	0	74	Polyphenols	Pomegranate juice	8oz Pomegranate juice	Sebum	Sebum	Quantitatively measured by sebumeter which uses the difference of light intensity through a plastic strip to indicate the amount of absorbed sebum. Expressed as μg/cm2	Inner forearm	Sebumeter	Measurements were taken at baseline and at Wk 12 of the study.
Henning et al., 2019	Pomegranate juice and extract consumption increases the resistance to UVB-induced erythema and changes the skin microbiome in healthy women: a randomized controlled trial	Randomized, double-blind, placebo-controlled trial	Before vs after intervention	12 weeks	Henning SM, Yang J, Lee RP, et al. Pomegranate Juice and Extract Consumption Increases the Resistance to UVB-induced Erythema and Changes the Skin Microbiome in Healthy Women: a Randomized Controlled Trial. Sci Rep. 2019;9(1):1-11. doi:10.1038/s41598-019-50926-2	Not reported	Not reported	Females	30 - 45 years old	35.1±4.3	24	0	74	Polyphenols	Pomegranate juice	8oz Pomegranate juice	Hydration / Moisture	Hydration	Based on water-related changes in the electrical capacitance of the skin, expressed in arbitrary units (AU)	Inner forearm	Corneometer by experts	Measurements were taken at baseline and at Wk 12 of the study.
Henning et al., 2022	Avocado consumption increased skin elasticity and firmness in women - a pilot study	Open-label, no placebo-controlled trial	Intervention vs non-interventional controls	8 weeks	Henning SM, Guzman JB, Thames G, et al. Avocado Consumption Increased Skin Elasticity and Firmness in Women - A Pilot Study. J Cosmet Dermatol. 2022;21(9):4028-4034. doi:10.1111/jocd.14717	USA	6 Whites, 5 Asians, 7 Latino, 3 Mixed (for n = 21)	Females	25 years old and above	43.1 ± 13.1 (for n = 21)	20	0	41	Lipids and fatty acids	Avocado	One avocado/day	Elasticity (R2)	Visco-elasticity (R2)	Represents the overall elasticity. The larger value, the higher elasticity	Forehead	Cutometer by experts	Measurements were taken at baseline, Wk 4 and Wk 8 of the study
Henning et al., 2022	Avocado consumption increased skin elasticity and firmness in women - a pilot study	Open-label, no placebo-controlled trial	Intervention vs non-interventional controls	8 weeks	Henning SM, Guzman JB, Thames G, et al. Avocado Consumption Increased Skin Elasticity and Firmness in Women - A Pilot Study. J Cosmet Dermatol. 2022;21(9):4028-4034. doi:10.1111/jocd.14717	USA	6 Whites, 5 Asians, 7 Latino, 3 Mixed (for n = 21)	Females	25 years old and above	43.1 ± 13.1 (for n = 21)	20	0	41	Lipids and fatty acids	Avocado	One avocado/day	Elasticity (R5)	Net elasticity (R5)	Represents the overall elasticity. The larger value, the higher elasticity	Forehead	Cutometer by experts	Measurements were taken at baseline, Wk 4 and Wk 8 of the study
Henning et al., 2022	Avocado consumption increased skin elasticity and firmness in women - a pilot study	Open-label, no placebo-controlled trial	Intervention vs non-interventional controls	8 weeks	Henning SM, Guzman JB, Thames G, et al. Avocado Consumption Increased Skin Elasticity and Firmness in Women - A Pilot Study. J Cosmet Dermatol. 2022;21(9):4028-4034. doi:10.1111/jocd.14717	USA	6 Whites, 5 Asians, 7 Latino, 3 Mixed (for n = 21)	Females	25 years old and above	43.1 ± 13.1 (for n = 21)	20	0	41	Lipids and fatty acids	Avocado	One avocado/day	Elasticity (R7)	Immediate elastic skin recovery ratio (R7)	Represents the overall elasticity. The larger value, the higher elasticity	Forehead	Cutometer by experts	Measurements were taken at baseline, Wk 4 and Wk 8 of the study
Henning et al., 2022	Avocado consumption increased skin elasticity and firmness in women - a pilot study	Open-label, no placebo-controlled trial	Intervention vs non-interventional controls	8 weeks	Henning SM, Guzman JB, Thames G, et al. Avocado Consumption Increased Skin Elasticity and Firmness in Women - A Pilot Study. J Cosmet Dermatol. 2022;21(9):4028-4034. doi:10.1111/jocd.14717	USA	6 Whites, 5 Asians, 7 Latino, 3 Mixed (for n = 21)	Females	25 years old and above	43.1 ± 13.1 (for n = 21)	20	0	41	Lipids and fatty acids	Avocado	One avocado/day	Hydration / Moisture	Hydration	Not reported	Forehead	Corneometer by experts	Measurements were taken at baseline, Wk 4 and Wk 8 of the study. The measurements at each visit were performed in triplicates at two locations.
Henning et al., 2022	Avocado consumption increased skin elasticity and firmness in women - a pilot study	Open-label, no placebo-controlled trial	Intervention vs non-interventional controls	8 weeks	Henning SM, Guzman JB, Thames G, et al. Avocado Consumption Increased Skin Elasticity and Firmness in Women - A Pilot Study. J Cosmet Dermatol. 2022;21(9):4028-4034. doi:10.1111/jocd.14717	USA	6 Whites, 5 Asians, 7 Latino, 3 Mixed (for n = 21)	Females	25 years old and above	43.1 ± 13.1 (for n = 21)	20	0	41	Lipids and fatty acids	Avocado	One avocado/day	Melanin index (Pigmentation)	Pigmentation	Not reported	Forehead	Mexameter	Measurements were taken at baseline, Wk 4 and Wk 8 of the study. The measurements at each visit were performed in triplicates at two locations.
Henning et al., 2022	Avocado consumption increased skin elasticity and firmness in women - a pilot study	Open-label, no placebo-controlled trial	Intervention vs non-interventional controls	8 weeks	Henning SM, Guzman JB, Thames G, et al. Avocado Consumption Increased Skin Elasticity and Firmness in Women - A Pilot Study. J Cosmet Dermatol. 2022;21(9):4028-4034. doi:10.1111/jocd.14717	USA	6 Whites, 5 Asians, 7 Latino, 3 Mixed (for n = 21)	Females	25 years old and above	43.1 ± 13.1 (for n = 21)	20	0	41	Lipids and fatty acids	Avocado	One avocado/day	Erythema index	Redness	Not reported	Forehead	Mexameter	Measurements were taken at baseline, Wk 4 and Wk 8 of the study. The measurements at each visit were performed in triplicates at two locations.
Henning et al., 2022	Avocado consumption increased skin elasticity and firmness in women - a pilot study	Open-label, no placebo-controlled trial	Intervention vs non-interventional controls	8 weeks	Henning SM, Guzman JB, Thames G, et al. Avocado Consumption Increased Skin Elasticity and Firmness in Women - A Pilot Study. J Cosmet Dermatol. 2022;21(9):4028-4034. doi:10.1111/jocd.14717	USA	6 Whites, 5 Asians, 7 Latino, 3 Mixed (for n = 21)	Females	25 years old and above	43.1 ± 13.1 (for n = 21)	20	0	41	Lipids and fatty acids	Avocado	One avocado/day	Sebum	Sebum	Not reported	Forehead	Sebumeter	Measurements were taken at baseline, Wk 4 and Wk 8 of the study. The measurements at each visit were performed in triplicates at two locations.
Henning et al., 2022	Avocado consumption increased skin elasticity and firmness in women - a pilot study	Open-label, no placebo-controlled trial	Intervention vs non-interventional controls	8 weeks	Henning SM, Guzman JB, Thames G, et al. Avocado Consumption Increased Skin Elasticity and Firmness in Women - A Pilot Study. J Cosmet Dermatol. 2022;21(9):4028-4034. doi:10.1111/jocd.14717	USA	6 Whites, 5 Asians, 7 Latino, 3 Mixed (for n = 21)	Females	25 years old and above	43.1 ± 13.1 (for n = 21)	20	0	41	Lipids and fatty acids	Avocado	One avocado/day	Elasticity (R2)	Visco-elasticity (R2)	Represents the overall elasticity. The larger value, the higher elasticity	1 inch below the outer edge of the eye	Cutometer by experts	Measurements were taken at baseline, Wk 4 and Wk 8 of the study
Henning et al., 2022	Avocado consumption increased skin elasticity and firmness in women - a pilot study	Open-label, no placebo-controlled trial	Intervention vs non-interventional controls	8 weeks	Henning SM, Guzman JB, Thames G, et al. Avocado Consumption Increased Skin Elasticity and Firmness in Women - A Pilot Study. J Cosmet Dermatol. 2022;21(9):4028-4034. doi:10.1111/jocd.14717	USA	6 Whites, 5 Asians, 7 Latino, 3 Mixed (for n = 21)	Females	25 years old and above	43.1 ± 13.1 (for n = 21)	20	0	41	Lipids and fatty acids	Avocado	One avocado/day	Elasticity (R5)	Net elasticity (R5)	Represents the overall elasticity. The larger value, the higher elasticity	1 inch below the outer edge of the eye	Cutometer by experts	Measurements were taken at baseline, Wk 4 and Wk 8 of the study
Henning et al., 2022	Avocado consumption increased skin elasticity and firmness in women - a pilot study	Open-label, no placebo-controlled trial	Intervention vs non-interventional controls	8 weeks	Henning SM, Guzman JB, Thames G, et al. Avocado Consumption Increased Skin Elasticity and Firmness in Women - A Pilot Study. J Cosmet Dermatol. 2022;21(9):4028-4034. doi:10.1111/jocd.14717	USA	6 Whites, 5 Asians, 7 Latino, 3 Mixed (for n = 21)	Females	25 years old and above	43.1 ± 13.1 (for n = 21)	20	0	41	Lipids and fatty acids	Avocado	One avocado/day	Elasticity (R7)	Immediate elastic skin recovery ratio (R7)	Represents the overall elasticity. The larger value, the higher elasticity	1 inch below the outer edge of the eye	Cutometer by experts	Measurements were taken at baseline, Wk 4 and Wk 8 of the study
Henning et al., 2022	Avocado consumption increased skin elasticity and firmness in women - a pilot study	Open-label, no placebo-controlled trial	Intervention vs non-interventional controls	8 weeks	Henning SM, Guzman JB, Thames G, et al. Avocado Consumption Increased Skin Elasticity and Firmness in Women - A Pilot Study. J Cosmet Dermatol. 2022;21(9):4028-4034. doi:10.1111/jocd.14717	USA	6 Whites, 5 Asians, 7 Latino, 3 Mixed (for n = 21)	Females	25 years old and above	43.1 ± 13.1 (for n = 21)	20	0	41	Lipids and fatty acids	Avocado	One avocado/day	Hydration / Moisture	Hydration	Not reported	1 inch below the outer edge of the eye	Corneometer by experts	Measurements were taken at baseline, Wk 4 and Wk 8 of the study. The measurements at each visit were performed in triplicates at two locations.
Henning et al., 2022	Avocado consumption increased skin elasticity and firmness in women - a pilot study	Open-label, no placebo-controlled trial	Intervention vs non-interventional controls	8 weeks	Henning SM, Guzman JB, Thames G, et al. Avocado Consumption Increased Skin Elasticity and Firmness in Women - A Pilot Study. J Cosmet Dermatol. 2022;21(9):4028-4034. doi:10.1111/jocd.14717	USA	6 Whites, 5 Asians, 7 Latino, 3 Mixed (for n = 21)	Females	25 years old and above	43.1 ± 13.1 (for n = 21)	20	0	41	Lipids and fatty acids	Avocado	One avocado/day	Melanin index (Pigmentation)	Pigmentation	Not reported	1 inch below the outer edge of the eye	Mexameter	Measurements were taken at baseline, Wk 4 and Wk 8 of the study. The measurements at each visit were performed in triplicates at two locations.
Henning et al., 2022	Avocado consumption increased skin elasticity and firmness in women - a pilot study	Open-label, no placebo-controlled trial	Intervention vs non-interventional controls	8 weeks	Henning SM, Guzman JB, Thames G, et al. Avocado Consumption Increased Skin Elasticity and Firmness in Women - A Pilot Study. J Cosmet Dermatol. 2022;21(9):4028-4034. doi:10.1111/jocd.14717	USA	6 Whites, 5 Asians, 7 Latino, 3 Mixed (for n = 21)	Females	25 years old and above	43.1 ± 13.1 (for n = 21)	20	0	41	Lipids and fatty acids	Avocado	One avocado/day	Erythema index	Redness	Not reported	1 inch below the outer edge of the eye	Mexameter	Measurements were taken at baseline, Wk 4 and Wk 8 of the study. The measurements at each visit were performed in triplicates at two locations.
Henning et al., 2022	Avocado consumption increased skin elasticity and firmness in women - a pilot study	Open-label, no placebo-controlled trial	Intervention vs non-interventional controls	8 weeks	Henning SM, Guzman JB, Thames G, et al. Avocado Consumption Increased Skin Elasticity and Firmness in Women - A Pilot Study. J Cosmet Dermatol. 2022;21(9):4028-4034. doi:10.1111/jocd.14717	USA	6 Whites, 5 Asians, 7 Latino, 3 Mixed (for n = 21)	Females	25 years old and above	43.1 ± 13.1 (for n = 21)	20	0	41	Lipids and fatty acids	Avocado	One avocado/day	Sebum	Sebum	Not reported	1 inch below the outer edge of the eye	Sebumeter	Measurements were taken at baseline, Wk 4 and Wk 8 of the study. The measurements at each visit were performed in triplicates at two locations.
Henning et al., 2022	Avocado consumption increased skin elasticity and firmness in women - a pilot study	Open-label, no placebo-controlled trial	Before vs after intervention	8 weeks	Henning SM, Guzman JB, Thames G, et al. Avocado Consumption Increased Skin Elasticity and Firmness in Women - A Pilot Study. J Cosmet Dermatol. 2022;21(9):4028-4034. doi:10.1111/jocd.14717	USA	6 Whites, 5 Asians, 7 Latino, 3 Mixed (for n = 21)	Females	25 years old and above	48.4 ± 11.3 (for n = 19)	19	0	41	Lipids and fatty acids	Avocado	Habitual diet	Elasticity (R2)	Visco-elasticity (R2)	Represents the overall elasticity. The larger value, the higher elasticity	Forehead	Cutometer by experts	Measurements were taken at baseline, Wk 4 and Wk 8 of the study
Henning et al., 2022	Avocado consumption increased skin elasticity and firmness in women - a pilot study	Open-label, no placebo-controlled trial	Before vs after intervention	8 weeks	Henning SM, Guzman JB, Thames G, et al. Avocado Consumption Increased Skin Elasticity and Firmness in Women - A Pilot Study. J Cosmet Dermatol. 2022;21(9):4028-4034. doi:10.1111/jocd.14717	USA	6 Whites, 5 Asians, 7 Latino, 3 Mixed (for n = 21)	Females	25 years old and above	48.4 ± 11.3 (for n = 19)	19	0	41	Lipids and fatty acids	Avocado	Habitual diet	Elasticity (R5)	Net elasticity (R5)	Represents the overall elasticity. The larger value, the higher elasticity	Forehead	Cutometer by experts	Measurements were taken at baseline, Wk 4 and Wk 8 of the study
Henning et al., 2022	Avocado consumption increased skin elasticity and firmness in women - a pilot study	Open-label, no placebo-controlled trial	Before vs after intervention	8 weeks	Henning SM, Guzman JB, Thames G, et al. Avocado Consumption Increased Skin Elasticity and Firmness in Women - A Pilot Study. J Cosmet Dermatol. 2022;21(9):4028-4034. doi:10.1111/jocd.14717	USA	6 Whites, 5 Asians, 7 Latino, 3 Mixed (for n = 21)	Females	25 years old and above	48.4 ± 11.3 (for n = 19)	19	0	41	Lipids and fatty acids	Avocado	Habitual diet	Elasticity (R7)	Immediate elastic skin recovery ratio (R7)	Represents the overall elasticity. The larger value, the higher elasticity	Forehead	Cutometer by experts	Measurements were taken at baseline, Wk 4 and Wk 8 of the study
Henning et al., 2022	Avocado consumption increased skin elasticity and firmness in women - a pilot study	Open-label, no placebo-controlled trial	Before vs after intervention	8 weeks	Henning SM, Guzman JB, Thames G, et al. Avocado Consumption Increased Skin Elasticity and Firmness in Women - A Pilot Study. J Cosmet Dermatol. 2022;21(9):4028-4034. doi:10.1111/jocd.14717	USA	6 Whites, 5 Asians, 7 Latino, 3 Mixed (for n = 21)	Females	25 years old and above	48.4 ± 11.3 (for n = 19)	19	0	41	Lipids and fatty acids	Avocado	Habitual diet	Hydration / Moisture	Hydration	Not reported	Forehead	Corneometer by experts	Measurements were taken at baseline, Wk 4 and Wk 8 of the study. The measurements at each visit were performed in triplicates at two locations.
Henning et al., 2022	Avocado consumption increased skin elasticity and firmness in women - a pilot study	Open-label, no placebo-controlled trial	Before vs after intervention	8 weeks	Henning SM, Guzman JB, Thames G, et al. Avocado Consumption Increased Skin Elasticity and Firmness in Women - A Pilot Study. J Cosmet Dermatol. 2022;21(9):4028-4034. doi:10.1111/jocd.14717	USA	6 Whites, 5 Asians, 7 Latino, 3 Mixed (for n = 21)	Females	25 years old and above	48.4 ± 11.3 (for n = 19)	19	0	41	Lipids and fatty acids	Avocado	Habitual diet	Melanin index (Pigmentation)	Pigmentation	Not reported	Forehead	Mexameter	Measurements were taken at baseline, Wk 4 and Wk 8 of the study. The measurements at each visit were performed in triplicates at two locations.
Henning et al., 2022	Avocado consumption increased skin elasticity and firmness in women - a pilot study	Open-label, no placebo-controlled trial	Before vs after intervention	8 weeks	Henning SM, Guzman JB, Thames G, et al. Avocado Consumption Increased Skin Elasticity and Firmness in Women - A Pilot Study. J Cosmet Dermatol. 2022;21(9):4028-4034. doi:10.1111/jocd.14717	USA	6 Whites, 5 Asians, 7 Latino, 3 Mixed (for n = 21)	Females	25 years old and above	48.4 ± 11.3 (for n = 19)	19	0	41	Lipids and fatty acids	Avocado	Habitual diet	Erythema index	Redness	Not reported	Forehead	Mexameter	Measurements were taken at baseline, Wk 4 and Wk 8 of the study. The measurements at each visit were performed in triplicates at two locations.
Henning et al., 2022	Avocado consumption increased skin elasticity and firmness in women - a pilot study	Open-label, no placebo-controlled trial	Before vs after intervention	8 weeks	Henning SM, Guzman JB, Thames G, et al. Avocado Consumption Increased Skin Elasticity and Firmness in Women - A Pilot Study. J Cosmet Dermatol. 2022;21(9):4028-4034. doi:10.1111/jocd.14717	USA	6 Whites, 5 Asians, 7 Latino, 3 Mixed (for n = 21)	Females	25 years old and above	48.4 ± 11.3 (for n = 19)	19	0	41	Lipids and fatty acids	Avocado	Habitual diet	Sebum	Sebum	Not reported	Forehead	Sebumeter	Measurements were taken at baseline, Wk 4 and Wk 8 of the study. The measurements at each visit were performed in triplicates at two locations.
Henning et al., 2022	Avocado consumption increased skin elasticity and firmness in women - a pilot study	Open-label, no placebo-controlled trial	Before vs after intervention	8 weeks	Henning SM, Guzman JB, Thames G, et al. Avocado Consumption Increased Skin Elasticity and Firmness in Women - A Pilot Study. J Cosmet Dermatol. 2022;21(9):4028-4034. doi:10.1111/jocd.14717	USA	6 Whites, 5 Asians, 7 Latino, 3 Mixed (for n = 21)	Females	25 years old and above	48.4 ± 11.3 (for n = 19)	19	0	41	Lipids and fatty acids	Avocado	Habitual diet	Elasticity (R2)	Visco-elasticity (R2)	Represents the overall elasticity. The larger value, the higher elasticity	1 inch below the outer edge of the eye	Cutometer by experts	Measurements were taken at baseline, Wk 4 and Wk 8 of the study
Henning et al., 2022	Avocado consumption increased skin elasticity and firmness in women - a pilot study	Open-label, no placebo-controlled trial	Before vs after intervention	8 weeks	Henning SM, Guzman JB, Thames G, et al. Avocado Consumption Increased Skin Elasticity and Firmness in Women - A Pilot Study. J Cosmet Dermatol. 2022;21(9):4028-4034. doi:10.1111/jocd.14717	USA	6 Whites, 5 Asians, 7 Latino, 3 Mixed (for n = 21)	Females	25 years old and above	48.4 ± 11.3 (for n = 19)	19	0	41	Lipids and fatty acids	Avocado	Habitual diet	Elasticity (R5)	Net elasticity (R5)	Represents the overall elasticity. The larger value, the higher elasticity	1 inch below the outer edge of the eye	Cutometer by experts	Measurements were taken at baseline, Wk 4 and Wk 8 of the study
Henning et al., 2022	Avocado consumption increased skin elasticity and firmness in women - a pilot study	Open-label, no placebo-controlled trial	Before vs after intervention	8 weeks	Henning SM, Guzman JB, Thames G, et al. Avocado Consumption Increased Skin Elasticity and Firmness in Women - A Pilot Study. J Cosmet Dermatol. 2022;21(9):4028-4034. doi:10.1111/jocd.14717	USA	6 Whites, 5 Asians, 7 Latino, 3 Mixed (for n = 21)	Females	25 years old and above	48.4 ± 11.3 (for n = 19)	19	0	41	Lipids and fatty acids	Avocado	Habitual diet	Elasticity (R7)	Immediate elastic skin recovery ratio (R7)	Represents the overall elasticity. The larger value, the higher elasticity	1 inch below the outer edge of the eye	Cutometer by experts	Measurements were taken at baseline, Wk 4 and Wk 8 of the study
Henning et al., 2022	Avocado consumption increased skin elasticity and firmness in women - a pilot study	Open-label, no placebo-controlled trial	Before vs after intervention	8 weeks	Henning SM, Guzman JB, Thames G, et al. Avocado Consumption Increased Skin Elasticity and Firmness in Women - A Pilot Study. J Cosmet Dermatol. 2022;21(9):4028-4034. doi:10.1111/jocd.14717	USA	6 Whites, 5 Asians, 7 Latino, 3 Mixed (for n = 21)	Females	25 years old and above	48.4 ± 11.3 (for n = 19)	19	0	41	Lipids and fatty acids	Avocado	Habitual diet	Hydration / Moisture	Hydration	Not reported	1 inch below the outer edge of the eye	Corneometer by experts	Measurements were taken at baseline, Wk 4 and Wk 8 of the study. The measurements at each visit were performed in triplicates at two locations.
Henning et al., 2022	Avocado consumption increased skin elasticity and firmness in women - a pilot study	Open-label, no placebo-controlled trial	Before vs after intervention	8 weeks	Henning SM, Guzman JB, Thames G, et al. Avocado Consumption Increased Skin Elasticity and Firmness in Women - A Pilot Study. J Cosmet Dermatol. 2022;21(9):4028-4034. doi:10.1111/jocd.14717	USA	6 Whites, 5 Asians, 7 Latino, 3 Mixed (for n = 21)	Females	25 years old and above	48.4 ± 11.3 (for n = 19)	19	0	41	Lipids and fatty acids	Avocado	Habitual diet	Melanin index (Pigmentation)	Pigmentation	Not reported	1 inch below the outer edge of the eye	Mexameter	Measurements were taken at baseline, Wk 4 and Wk 8 of the study. The measurements at each visit were performed in triplicates at two locations.
Henning et al., 2022	Avocado consumption increased skin elasticity and firmness in women - a pilot study	Open-label, no placebo-controlled trial	Before vs after intervention	8 weeks	Henning SM, Guzman JB, Thames G, et al. Avocado Consumption Increased Skin Elasticity and Firmness in Women - A Pilot Study. J Cosmet Dermatol. 2022;21(9):4028-4034. doi:10.1111/jocd.14717	USA	6 Whites, 5 Asians, 7 Latino, 3 Mixed (for n = 21)	Females	25 years old and above	48.4 ± 11.3 (for n = 19)	19	0	41	Lipids and fatty acids	Avocado	Habitual diet	Erythema index	Redness	Not reported	1 inch below the outer edge of the eye	Mexameter	Measurements were taken at baseline, Wk 4 and Wk 8 of the study. The measurements at each visit were performed in triplicates at two locations.
Henning et al., 2022	Avocado consumption increased skin elasticity and firmness in women - a pilot study	Open-label, no placebo-controlled trial	Before vs after intervention	8 weeks	Henning SM, Guzman JB, Thames G, et al. Avocado Consumption Increased Skin Elasticity and Firmness in Women - A Pilot Study. J Cosmet Dermatol. 2022;21(9):4028-4034. doi:10.1111/jocd.14717	USA	6 Whites, 5 Asians, 7 Latino, 3 Mixed (for n = 21)	Females	25 years old and above	48.4 ± 11.3 (for n = 19)	19	0	41	Lipids and fatty acids	Avocado	Habitual diet	Sebum	Sebum	Not reported	1 inch below the outer edge of the eye	Sebumeter	Measurements were taken at baseline, Wk 4 and Wk 8 of the study. The measurements at each visit were performed in triplicates at two locations.
Henning et al., 2022	Avocado consumption increased skin elasticity and firmness in women - a pilot study	Open-label, no placebo-controlled trial	Before vs after intervention	8 weeks	Henning SM, Guzman JB, Thames G, et al. Avocado Consumption Increased Skin Elasticity and Firmness in Women - A Pilot Study. J Cosmet Dermatol. 2022;21(9):4028-4034. doi:10.1111/jocd.14717	USA	6 Whites, 5 Asians, 7 Latino, 3 Mixed (for n = 21)	Females	25 years old and above	43.1 ± 13.1 (for n = 21)	20	0	41	Lipids and fatty acids	Avocado	One avocado/day	Elasticity (R2)	Visco-elasticity (R2)	Represents the overall elasticity. The larger value, the higher elasticity	Forehead	Cutometer by experts	Measurements were taken at baseline, Wk 4 and Wk 8 of the study
Henning et al., 2022	Avocado consumption increased skin elasticity and firmness in women - a pilot study	Open-label, no placebo-controlled trial	Before vs after intervention	8 weeks	Henning SM, Guzman JB, Thames G, et al. Avocado Consumption Increased Skin Elasticity and Firmness in Women - A Pilot Study. J Cosmet Dermatol. 2022;21(9):4028-4034. doi:10.1111/jocd.14717	USA	6 Whites, 5 Asians, 7 Latino, 3 Mixed (for n = 21)	Females	25 years old and above	43.1 ± 13.1 (for n = 21)	20	0	41	Lipids and fatty acids	Avocado	One avocado/day	Elasticity (R5)	Net elasticity (R5)	Represents the overall elasticity. The larger value, the higher elasticity	Forehead	Cutometer by experts	Measurements were taken at baseline, Wk 4 and Wk 8 of the study
Henning et al., 2022	Avocado consumption increased skin elasticity and firmness in women - a pilot study	Open-label, no placebo-controlled trial	Before vs after intervention	8 weeks	Henning SM, Guzman JB, Thames G, et al. Avocado Consumption Increased Skin Elasticity and Firmness in Women - A Pilot Study. J Cosmet Dermatol. 2022;21(9):4028-4034. doi:10.1111/jocd.14717	USA	6 Whites, 5 Asians, 7 Latino, 3 Mixed (for n = 21)	Females	25 years old and above	43.1 ± 13.1 (for n = 21)	20	0	41	Lipids and fatty acids	Avocado	One avocado/day	Elasticity (R7)	Immediate elastic skin recovery ratio (R7)	Represents the overall elasticity. The larger value, the higher elasticity	Forehead	Cutometer by experts	Measurements were taken at baseline, Wk 4 and Wk 8 of the study
Henning et al., 2022	Avocado consumption increased skin elasticity and firmness in women - a pilot study	Open-label, no placebo-controlled trial	Before vs after intervention	8 weeks	Henning SM, Guzman JB, Thames G, et al. Avocado Consumption Increased Skin Elasticity and Firmness in Women - A Pilot Study. J Cosmet Dermatol. 2022;21(9):4028-4034. doi:10.1111/jocd.14717	USA	6 Whites, 5 Asians, 7 Latino, 3 Mixed (for n = 21)	Females	25 years old and above	43.1 ± 13.1 (for n = 21)	20	0	41	Lipids and fatty acids	Avocado	One avocado/day	Hydration / Moisture	Hydration	Not reported	Forehead	Corneometer by experts	Measurements were taken at baseline, Wk 4 and Wk 8 of the study. The measurements at each visit were performed in triplicates at two locations.
Henning et al., 2022	Avocado consumption increased skin elasticity and firmness in women - a pilot study	Open-label, no placebo-controlled trial	Before vs after intervention	8 weeks	Henning SM, Guzman JB, Thames G, et al. Avocado Consumption Increased Skin Elasticity and Firmness in Women - A Pilot Study. J Cosmet Dermatol. 2022;21(9):4028-4034. doi:10.1111/jocd.14717	USA	6 Whites, 5 Asians, 7 Latino, 3 Mixed (for n = 21)	Females	25 years old and above	43.1 ± 13.1 (for n = 21)	20	0	41	Lipids and fatty acids	Avocado	One avocado/day	Melanin index (Pigmentation)	Pigmentation	Not reported	Forehead	Mexameter	Measurements were taken at baseline, Wk 4 and Wk 8 of the study. The measurements at each visit were performed in triplicates at two locations.
Henning et al., 2022	Avocado consumption increased skin elasticity and firmness in women - a pilot study	Open-label, no placebo-controlled trial	Before vs after intervention	8 weeks	Henning SM, Guzman JB, Thames G, et al. Avocado Consumption Increased Skin Elasticity and Firmness in Women - A Pilot Study. J Cosmet Dermatol. 2022;21(9):4028-4034. doi:10.1111/jocd.14717	USA	6 Whites, 5 Asians, 7 Latino, 3 Mixed (for n = 21)	Females	25 years old and above	43.1 ± 13.1 (for n = 21)	20	0	41	Lipids and fatty acids	Avocado	One avocado/day	Erythema index	Redness	Not reported	Forehead	Mexameter	Measurements were taken at baseline, Wk 4 and Wk 8 of the study. The measurements at each visit were performed in triplicates at two locations.
Henning et al., 2022	Avocado consumption increased skin elasticity and firmness in women - a pilot study	Open-label, no placebo-controlled trial	Before vs after intervention	8 weeks	Henning SM, Guzman JB, Thames G, et al. Avocado Consumption Increased Skin Elasticity and Firmness in Women - A Pilot Study. J Cosmet Dermatol. 2022;21(9):4028-4034. doi:10.1111/jocd.14717	USA	6 Whites, 5 Asians, 7 Latino, 3 Mixed (for n = 21)	Females	25 years old and above	43.1 ± 13.1 (for n = 21)	20	0	41	Lipids and fatty acids	Avocado	One avocado/day	Sebum	Sebum	Not reported	Forehead	Sebumeter	Measurements were taken at baseline, Wk 4 and Wk 8 of the study. The measurements at each visit were performed in triplicates at two locations.
Henning et al., 2022	Avocado consumption increased skin elasticity and firmness in women - a pilot study	Open-label, no placebo-controlled trial	Before vs after intervention	8 weeks	Henning SM, Guzman JB, Thames G, et al. Avocado Consumption Increased Skin Elasticity and Firmness in Women - A Pilot Study. J Cosmet Dermatol. 2022;21(9):4028-4034. doi:10.1111/jocd.14717	USA	6 Whites, 5 Asians, 7 Latino, 3 Mixed (for n = 21)	Females	25 years old and above	43.1 ± 13.1 (for n = 21)	20	0	41	Lipids and fatty acids	Avocado	One avocado/day	Elasticity (R2)	Visco-elasticity (R2)	Represents the overall elasticity. The larger value, the higher elasticity	1 inch below the outer edge of the eye	Cutometer by experts	Measurements were taken at baseline, Wk 4 and Wk 8 of the study
Henning et al., 2022	Avocado consumption increased skin elasticity and firmness in women - a pilot study	Open-label, no placebo-controlled trial	Before vs after intervention	8 weeks	Henning SM, Guzman JB, Thames G, et al. Avocado Consumption Increased Skin Elasticity and Firmness in Women - A Pilot Study. J Cosmet Dermatol. 2022;21(9):4028-4034. doi:10.1111/jocd.14717	USA	6 Whites, 5 Asians, 7 Latino, 3 Mixed (for n = 21)	Females	25 years old and above	43.1 ± 13.1 (for n = 21)	20	0	41	Lipids and fatty acids	Avocado	One avocado/day	Elasticity (R5)	Net elasticity (R5)	Represents the overall elasticity. The larger value, the higher elasticity	1 inch below the outer edge of the eye	Cutometer by experts	Measurements were taken at baseline, Wk 4 and Wk 8 of the study
Henning et al., 2022	Avocado consumption increased skin elasticity and firmness in women - a pilot study	Open-label, no placebo-controlled trial	Before vs after intervention	8 weeks	Henning SM, Guzman JB, Thames G, et al. Avocado Consumption Increased Skin Elasticity and Firmness in Women - A Pilot Study. J Cosmet Dermatol. 2022;21(9):4028-4034. doi:10.1111/jocd.14717	USA	6 Whites, 5 Asians, 7 Latino, 3 Mixed (for n = 21)	Females	25 years old and above	43.1 ± 13.1 (for n = 21)	20	0	41	Lipids and fatty acids	Avocado	One avocado/day	Elasticity (R7)	Immediate elastic skin recovery ratio (R7)	Represents the overall elasticity. The larger value, the higher elasticity	1 inch below the outer edge of the eye	Cutometer by experts	Measurements were taken at baseline, Wk 4 and Wk 8 of the study
Henning et al., 2022	Avocado consumption increased skin elasticity and firmness in women - a pilot study	Open-label, no placebo-controlled trial	Before vs after intervention	8 weeks	Henning SM, Guzman JB, Thames G, et al. Avocado Consumption Increased Skin Elasticity and Firmness in Women - A Pilot Study. J Cosmet Dermatol. 2022;21(9):4028-4034. doi:10.1111/jocd.14717	USA	6 Whites, 5 Asians, 7 Latino, 3 Mixed (for n = 21)	Females	25 years old and above	43.1 ± 13.1 (for n = 21)	20	0	41	Lipids and fatty acids	Avocado	One avocado/day	Hydration / Moisture	Hydration	Not reported	1 inch below the outer edge of the eye	Corneometer by experts	Measurements were taken at baseline, Wk 4 and Wk 8 of the study. The measurements at each visit were performed in triplicates at two locations.
Henning et al., 2022	Avocado consumption increased skin elasticity and firmness in women - a pilot study	Open-label, no placebo-controlled trial	Before vs after intervention	8 weeks	Henning SM, Guzman JB, Thames G, et al. Avocado Consumption Increased Skin Elasticity and Firmness in Women - A Pilot Study. J Cosmet Dermatol. 2022;21(9):4028-4034. doi:10.1111/jocd.14717	USA	6 Whites, 5 Asians, 7 Latino, 3 Mixed (for n = 21)	Females	25 years old and above	43.1 ± 13.1 (for n = 21)	20	0	41	Lipids and fatty acids	Avocado	One avocado/day	Melanin index (Pigmentation)	Pigmentation	Not reported	1 inch below the outer edge of the eye	Mexameter	Measurements were taken at baseline, Wk 4 and Wk 8 of the study. The measurements at each visit were performed in triplicates at two locations.
Henning et al., 2022	Avocado consumption increased skin elasticity and firmness in women - a pilot study	Open-label, no placebo-controlled trial	Before vs after intervention	8 weeks	Henning SM, Guzman JB, Thames G, et al. Avocado Consumption Increased Skin Elasticity and Firmness in Women - A Pilot Study. J Cosmet Dermatol. 2022;21(9):4028-4034. doi:10.1111/jocd.14717	USA	6 Whites, 5 Asians, 7 Latino, 3 Mixed (for n = 21)	Females	25 years old and above	43.1 ± 13.1 (for n = 21)	20	0	41	Lipids and fatty acids	Avocado	One avocado/day	Erythema index	Redness	Not reported	1 inch below the outer edge of the eye	Mexameter	Measurements were taken at baseline, Wk 4 and Wk 8 of the study. The measurements at each visit were performed in triplicates at two locations.
Henning et al., 2022	Avocado consumption increased skin elasticity and firmness in women - a pilot study	Open-label, no placebo-controlled trial	Before vs after intervention	8 weeks	Henning SM, Guzman JB, Thames G, et al. Avocado Consumption Increased Skin Elasticity and Firmness in Women - A Pilot Study. J Cosmet Dermatol. 2022;21(9):4028-4034. doi:10.1111/jocd.14717	USA	6 Whites, 5 Asians, 7 Latino, 3 Mixed (for n = 21)	Females	25 years old and above	43.1 ± 13.1 (for n = 21)	20	0	41	Lipids and fatty acids	Avocado	One avocado/day	Sebum	Sebum	Not reported	1 inch below the outer edge of the eye	Sebumeter	Measurements were taken at baseline, Wk 4 and Wk 8 of the study. The measurements at each visit were performed in triplicates at two locations.
Hong et al., 2017	Dietary galacto-oligosaccharides improve skin health: a randomized double blind clinical trial	Randomized, double-blind, placebo-controlled trial	Before vs after intervention	12 weeks	Hong YH, Chang UJ, Kim YS, Jung EY, Suh HJ. Dietary galacto-oligosaccharides improve skin health: A randomized double blind clinical trial. Asia Pac J Clin Nutr. 2017;26(4):613-618. doi:10.6133/apjcn.052016.05	Korea	Asians (Koreans)	Both females & males	30 - 69 years old	50.4 +/- 1.33	37	3	79	Probiotics	Galacto-oligosaccharides	Identical placebo capsule (No GOS)	Hydration / Moisture	Hydration	Analyzes the water_x0002_related changes in the electrical capacitance of the skin. Expressed in arbitrary units (AU)	Crow's feet	Corneometer by experts	Measurements were done every 4 weeks. No skin-care products were applied to the measured sites for at least 2 h before the measurements. A small area of each location was wiped with ethanol 1 h before the parameters were measured in a room at a temperature of 20-25°C and relative humidity of 30-40%. The crow’s foot area was measured three times, and the mean value was recorded and analyzed.
Hong et al., 2017	Dietary galacto-oligosaccharides improve skin health: a randomized double blind clinical trial	Randomized, double-blind, placebo-controlled trial	Before vs after intervention	12 weeks	Hong YH, Chang UJ, Kim YS, Jung EY, Suh HJ. Dietary galacto-oligosaccharides improve skin health: A randomized double blind clinical trial. Asia Pac J Clin Nutr. 2017;26(4):613-618. doi:10.6133/apjcn.052016.05	Korea	Asians (Koreans)	Both females & males	30 - 69 years old	50.4 +/- 1.33	37	3	79	Probiotics	Galacto-oligosaccharides	Identical placebo capsule (No GOS)	Transepidermal water loss (TEWL)	Skin barrier	Expressed as g/m2/h	Crow's feet	Tewameter	Measurements were done every 4 weeks. No skin-care products were applied to the measured sites for at least 2 h before the measurements. A small area of each location was wiped with ethanol 1 h before the parameters were measured in a room at a temperature of 20-25°C and relative humidity of 30-40%. The crow’s foot area was measured three times, and the mean value was recorded and analyzed.
Hong et al., 2017	Dietary galacto-oligosaccharides improve skin health: a randomized double blind clinical trial	Randomized, double-blind, placebo-controlled trial	Before vs after intervention	12 weeks	Hong YH, Chang UJ, Kim YS, Jung EY, Suh HJ. Dietary galacto-oligosaccharides improve skin health: A randomized double blind clinical trial. Asia Pac J Clin Nutr. 2017;26(4):613-618. doi:10.6133/apjcn.052016.05	Korea	Asians (Koreans)	Both females & males	30 - 69 years old	51.1 +/- 1.31	36	3	79	Probiotics	Galacto-oligosaccharides	1g of galacto-oligosaccharides twice/day	Hydration / Moisture	Hydration	Analyzes the water_x0002_related changes in the electrical capacitance of the skin. Expressed in arbitrary units (AU)	Crow's feet	Corneometer by experts	Measurements were done every 4 weeks. No skin-care products were applied to the measured sites for at least 2 h before the measurements. A small area of each location was wiped with ethanol 1 h before the parameters were measured in a room at a temperature of 20-25°C and relative humidity of 30-40%. The crow’s foot area was measured three times, and the mean value was recorded and analyzed.
Hong et al., 2017	Dietary galacto-oligosaccharides improve skin health: a randomized double blind clinical trial	Randomized, double-blind, placebo-controlled trial	Before vs after intervention	12 weeks	Hong YH, Chang UJ, Kim YS, Jung EY, Suh HJ. Dietary galacto-oligosaccharides improve skin health: A randomized double blind clinical trial. Asia Pac J Clin Nutr. 2017;26(4):613-618. doi:10.6133/apjcn.052016.05	Korea	Asians (Koreans)	Both females & males	30 - 69 years old	51.1 +/- 1.32	36	3	79	Probiotics	Galacto-oligosaccharides	1g of galacto-oligosaccharides twice/day	Transepidermal water loss (TEWL)	Skin barrier	Expressed as g/m2/h	Crow's feet	Tewameter	Measurements were done every 4 weeks. No skin-care products were applied to the measured sites for at least 2 h before the measurements. A small area of each location was wiped with ethanol 1 h before the parameters were measured in a room at a temperature of 20-25°C and relative humidity of 30-40%. The crow’s foot area was measured three times, and the mean value was recorded and analyzed.
Inoue et al., 2016	Ingestion of bioactive collagen hydrolysates enhance facial skin moisture and elasticity and reduce facial ageing signs in a randomised double-blind placebo-controlled clinical study	Randomized, double-blind, placebo-controlled trial	Intervention vs non-interventional controls	8 weeks	Inoue N, Sugihara F, Wang X. Ingestion of bioactive collagen hydrolysates enhance facial skin moisture and elasticity and reduce facial ageing signs in a randomised double-blind placebo-controlled clinical study. J Sci Food Agric. 2016;96(12):4077-4081. doi:10.1002/jsfa.7606	China	Asians (Chinese)	Females	35 - 55 years old	42.31±4.92	26	0	85	Collagen	Collagen hydrolysate	2g/kg of collagen hydrolysate	Hydration / Moisture	Hydration	The change of the dielectric constant measured by an electrical capacitance method	Cheek	Corneometer by experts	Measurements were taken at three points: at baseline prior to regular ingestion (baseline), and after 4 weeks and 8 weeks of ingestion. The subjects washed off their make up by conventional methods, and were acclimatised for 30 min in the waiting lounge at a constant temperature of 20±2 degree Celsius and humidity of 50±5% before facial skin evaluation. Three measurements were taken and averaged.
Inoue et al., 2016	Ingestion of bioactive collagen hydrolysates enhance facial skin moisture and elasticity and reduce facial ageing signs in a randomised double-blind placebo-controlled clinical study	Randomized, double-blind, placebo-controlled trial	Intervention vs non-interventional controls	8 weeks	Inoue N, Sugihara F, Wang X. Ingestion of bioactive collagen hydrolysates enhance facial skin moisture and elasticity and reduce facial ageing signs in a randomised double-blind placebo-controlled clinical study. J Sci Food Agric. 2016;96(12):4077-4081. doi:10.1002/jsfa.7606	China	Asians (Chinese)	Females	35 - 55 years old	42.31±4.92	26	0	85	Collagen	Collagen hydrolysate	2g/kg of collagen hydrolysate	Hydration / Moisture	Hydration	The change of the dielectric constant measured by an electrical capacitance method	Canthus	Corneometer by experts	Measurements were taken at three points: at baseline prior to regular ingestion (baseline), and after 4 weeks and 8 weeks of ingestion. The subjects washed off their make up by conventional methods, and were acclimatised for 30 min in the waiting lounge at a constant temperature of 20±2 degree Celsius and humidity of 50±5% before facial skin evaluation. Three measurements were taken and averaged.
Inoue et al., 2016	Ingestion of bioactive collagen hydrolysates enhance facial skin moisture and elasticity and reduce facial ageing signs in a randomised double-blind placebo-controlled clinical study	Randomized, double-blind, placebo-controlled trial	Intervention vs non-interventional controls	8 weeks	Inoue N, Sugihara F, Wang X. Ingestion of bioactive collagen hydrolysates enhance facial skin moisture and elasticity and reduce facial ageing signs in a randomised double-blind placebo-controlled clinical study. J Sci Food Agric. 2016;96(12):4077-4081. doi:10.1002/jsfa.7606	China	Asians (Chinese)	Females	35 - 55 years old	42.31±4.92	26	0	85	Collagen	Collagen hydrolysate	2g/kg of collagen hydrolysate	Elasticity (R2)	Visco-elasticity (R2)	The return rate, Ua1/Uf1	Cheek	Cutometer by experts	Measurements were taken at three points: at baseline prior to regular ingestion (baseline), and after 4 weeks and 8 weeks of ingestion. The subjects washed off their make up by conventional methods, and were acclimatised for 30 min in the waiting lounge at a constant temperature of 20±2 degree Celsius and humidity of 50±5% before facial skin evaluation.
Inoue et al., 2016	Ingestion of bioactive collagen hydrolysates enhance facial skin moisture and elasticity and reduce facial ageing signs in a randomised double-blind placebo-controlled clinical study	Randomized, double-blind, placebo-controlled trial	Intervention vs non-interventional controls	8 weeks	Inoue N, Sugihara F, Wang X. Ingestion of bioactive collagen hydrolysates enhance facial skin moisture and elasticity and reduce facial ageing signs in a randomised double-blind placebo-controlled clinical study. J Sci Food Agric. 2016;96(12):4077-4081. doi:10.1002/jsfa.7606	China	Asians (Chinese)	Females	35 - 55 years old	42.31±4.92	26	0	85	Collagen	Collagen hydrolysate	2g/kg of collagen hydrolysate	Elasticity (R2)	Visco-elasticity (R2)	The return rate, Ua1/Uf1	Canthus	Cutometer by experts	Measurements were taken at three points: at baseline prior to regular ingestion (baseline), and after 4 weeks and 8 weeks of ingestion. The subjects washed off their make up by conventional methods, and were acclimatised for 30 min in the waiting lounge at a constant temperature of 20±2 degree Celsius and humidity of 50±5% before facial skin evaluation.
Inoue et al., 2016	Ingestion of bioactive collagen hydrolysates enhance facial skin moisture and elasticity and reduce facial ageing signs in a randomised double-blind placebo-controlled clinical study	Randomized, double-blind, placebo-controlled trial	Intervention vs non-interventional controls	8 weeks	Inoue N, Sugihara F, Wang X. Ingestion of bioactive collagen hydrolysates enhance facial skin moisture and elasticity and reduce facial ageing signs in a randomised double-blind placebo-controlled clinical study. J Sci Food Agric. 2016;96(12):4077-4081. doi:10.1002/jsfa.7606	China	Asians (Chinese)	Females	35 - 55 years old	42.31±4.92	26	0	85	Collagen	Collagen hydrolysate	2g/kg of collagen hydrolysate	Facial wrinkles (Roughness)	Wrinkling	Defined as roughness of wrinkles	Cheek to Canthus	3D imaging system by experts	Measurements were taken at three points: at baseline prior to regular ingestion (baseline), and after 4 weeks and 8 weeks of ingestion. The subjects washed off their make up by conventional methods, and were acclimatised for 30 min in the waiting lounge at a constant temperature of 20±2 degree Celsius and humidity of 50±5% before facial skin evaluation.
Inoue et al., 2016	Ingestion of bioactive collagen hydrolysates enhance facial skin moisture and elasticity and reduce facial ageing signs in a randomised double-blind placebo-controlled clinical study	Randomized, double-blind, placebo-controlled trial	Intervention vs non-interventional controls	8 weeks	Inoue N, Sugihara F, Wang X. Ingestion of bioactive collagen hydrolysates enhance facial skin moisture and elasticity and reduce facial ageing signs in a randomised double-blind placebo-controlled clinical study. J Sci Food Agric. 2016;96(12):4077-4081. doi:10.1002/jsfa.7606	China	Asians (Chinese)	Females	35 - 55 years old	42.31±4.92	26	0	85	Collagen	Collagen hydrolysate	2g/kg of collagen hydrolysate	Facial wrinkles (Depth)	Wrinkling	Wrinkle depth	Cheek to Canthus	3D imaging system by experts	Measurements were taken at three points: at baseline prior to regular ingestion (baseline), and after 4 weeks and 8 weeks of ingestion. The subjects washed off their make up by conventional methods, and were acclimatised for 30 min in the waiting lounge at a constant temperature of 20±2 degree Celsius and humidity of 50±5% before facial skin evaluation.
Inoue et al., 2016	Ingestion of bioactive collagen hydrolysates enhance facial skin moisture and elasticity and reduce facial ageing signs in a randomised double-blind placebo-controlled clinical study	Randomized, double-blind, placebo-controlled trial	Before vs after intervention	8 weeks	Inoue N, Sugihara F, Wang X. Ingestion of bioactive collagen hydrolysates enhance facial skin moisture and elasticity and reduce facial ageing signs in a randomised double-blind placebo-controlled clinical study. J Sci Food Agric. 2016;96(12):4077-4081. doi:10.1002/jsfa.7606	China	Asians (Chinese)	Females	35 - 55 years old	42.31±4.8	26	0	85	Collagen	Collagen hydrolysate	5g of maltodextrin TK-16	Hydration / Moisture	Hydration	The change of the dielectric constant measured by an electrical capacitance method	Cheek	Corneometer by experts	Measurements were taken at three points: at baseline prior to regular ingestion (baseline), and after 4 weeks and 8 weeks of ingestion. The subjects washed off their make up by conventional methods, and were acclimatised for 30 min in the waiting lounge at a constant temperature of 20±2 degree Celsius and humidity of 50±5% before facial skin evaluation. Three measurements were taken and averaged.
Inoue et al., 2016	Ingestion of bioactive collagen hydrolysates enhance facial skin moisture and elasticity and reduce facial ageing signs in a randomised double-blind placebo-controlled clinical study	Randomized, double-blind, placebo-controlled trial	Before vs after intervention	8 weeks	Inoue N, Sugihara F, Wang X. Ingestion of bioactive collagen hydrolysates enhance facial skin moisture and elasticity and reduce facial ageing signs in a randomised double-blind placebo-controlled clinical study. J Sci Food Agric. 2016;96(12):4077-4081. doi:10.1002/jsfa.7606	China	Asians (Chinese)	Females	35 - 55 years old	42.31±4.8	26	0	85	Collagen	Collagen hydrolysate	5g of maltodextrin TK-16	Hydration / Moisture	Hydration	The change of the dielectric constant measured by an electrical capacitance method	Canthus	Corneometer by experts	Measurements were taken at three points: at baseline prior to regular ingestion (baseline), and after 4 weeks and 8 weeks of ingestion. The subjects washed off their make up by conventional methods, and were acclimatised for 30 min in the waiting lounge at a constant temperature of 20±2 degree Celsius and humidity of 50±5% before facial skin evaluation. Three measurements were taken and averaged.
Inoue et al., 2016	Ingestion of bioactive collagen hydrolysates enhance facial skin moisture and elasticity and reduce facial ageing signs in a randomised double-blind placebo-controlled clinical study	Randomized, double-blind, placebo-controlled trial	Before vs after intervention	8 weeks	Inoue N, Sugihara F, Wang X. Ingestion of bioactive collagen hydrolysates enhance facial skin moisture and elasticity and reduce facial ageing signs in a randomised double-blind placebo-controlled clinical study. J Sci Food Agric. 2016;96(12):4077-4081. doi:10.1002/jsfa.7606	China	Asians (Chinese)	Females	35 - 55 years old	42.31±4.8	26	0	85	Collagen	Collagen hydrolysate	5g of maltodextrin TK-16	Elasticity (R2)	Visco-elasticity (R2)	The return rate, Ua1/Uf1	Cheek	Cutometer by experts	Measurements were taken at three points: at baseline prior to regular ingestion (baseline), and after 4 weeks and 8 weeks of ingestion. The subjects washed off their make up by conventional methods, and were acclimatised for 30 min in the waiting lounge at a constant temperature of 20±2 degree Celsius and humidity of 50±5% before facial skin evaluation.
Inoue et al., 2016	Ingestion of bioactive collagen hydrolysates enhance facial skin moisture and elasticity and reduce facial ageing signs in a randomised double-blind placebo-controlled clinical study	Randomized, double-blind, placebo-controlled trial	Before vs after intervention	8 weeks	Inoue N, Sugihara F, Wang X. Ingestion of bioactive collagen hydrolysates enhance facial skin moisture and elasticity and reduce facial ageing signs in a randomised double-blind placebo-controlled clinical study. J Sci Food Agric. 2016;96(12):4077-4081. doi:10.1002/jsfa.7606	China	Asians (Chinese)	Females	35 - 55 years old	42.31±4.8	26	0	85	Collagen	Collagen hydrolysate	5g of maltodextrin TK-16	Elasticity (R2)	Visco-elasticity (R2)	The return rate, Ua1/Uf1	Canthus	Cutometer by experts	Measurements were taken at three points: at baseline prior to regular ingestion (baseline), and after 4 weeks and 8 weeks of ingestion. The subjects washed off their make up by conventional methods, and were acclimatised for 30 min in the waiting lounge at a constant temperature of 20±2 degree Celsius and humidity of 50±5% before facial skin evaluation.
Inoue et al., 2016	Ingestion of bioactive collagen hydrolysates enhance facial skin moisture and elasticity and reduce facial ageing signs in a randomised double-blind placebo-controlled clinical study	Randomized, double-blind, placebo-controlled trial	Before vs after intervention	8 weeks	Inoue N, Sugihara F, Wang X. Ingestion of bioactive collagen hydrolysates enhance facial skin moisture and elasticity and reduce facial ageing signs in a randomised double-blind placebo-controlled clinical study. J Sci Food Agric. 2016;96(12):4077-4081. doi:10.1002/jsfa.7606	China	Asians (Chinese)	Females	35 - 55 years old	42.31±4.8	26	0	85	Collagen	Collagen hydrolysate	5g of maltodextrin TK-16	Facial wrinkles (Area)	Wrinkling	Wrinkle area	Cheek to Canthus	3D imaging system by experts	Measurements were taken at three points: at baseline prior to regular ingestion (baseline), and after 4 weeks and 8 weeks of ingestion. The subjects washed off their make up by conventional methods, and were acclimatised for 30 min in the waiting lounge at a constant temperature of 20±2 degree Celsius and humidity of 50±5% before facial skin evaluation.
Inoue et al., 2016	Ingestion of bioactive collagen hydrolysates enhance facial skin moisture and elasticity and reduce facial ageing signs in a randomised double-blind placebo-controlled clinical study	Randomized, double-blind, placebo-controlled trial	Before vs after intervention	8 weeks	Inoue N, Sugihara F, Wang X. Ingestion of bioactive collagen hydrolysates enhance facial skin moisture and elasticity and reduce facial ageing signs in a randomised double-blind placebo-controlled clinical study. J Sci Food Agric. 2016;96(12):4077-4081. doi:10.1002/jsfa.7606	China	Asians (Chinese)	Females	35 - 55 years old	42.31±4.8	26	0	85	Collagen	Collagen hydrolysate	5g of maltodextrin TK-16	Facial wrinkles (Roughness)	Wrinkling	Defined as roughness of wrinkles	Cheek to Canthus	3D imaging system by experts	Measurements were taken at three points: at baseline prior to regular ingestion (baseline), and after 4 weeks and 8 weeks of ingestion. The subjects washed off their make up by conventional methods, and were acclimatised for 30 min in the waiting lounge at a constant temperature of 20±2 degree Celsius and humidity of 50±5% before facial skin evaluation.
Inoue et al., 2016	Ingestion of bioactive collagen hydrolysates enhance facial skin moisture and elasticity and reduce facial ageing signs in a randomised double-blind placebo-controlled clinical study	Randomized, double-blind, placebo-controlled trial	Before vs after intervention	8 weeks	Inoue N, Sugihara F, Wang X. Ingestion of bioactive collagen hydrolysates enhance facial skin moisture and elasticity and reduce facial ageing signs in a randomised double-blind placebo-controlled clinical study. J Sci Food Agric. 2016;96(12):4077-4081. doi:10.1002/jsfa.7606	China	Asians (Chinese)	Females	35 - 55 years old	42.31±4.8	26	0	85	Collagen	Collagen hydrolysate	5g of maltodextrin TK-16	Facial wrinkles (Depth)	Wrinkling	Wrinkle depth	Cheek to Canthus	3D imaging system by experts	Measurements were taken at three points: at baseline prior to regular ingestion (baseline), and after 4 weeks and 8 weeks of ingestion. The subjects washed off their make up by conventional methods, and were acclimatised for 30 min in the waiting lounge at a constant temperature of 20±2 degree Celsius and humidity of 50±5% before facial skin evaluation.
Inoue et al., 2016	Ingestion of bioactive collagen hydrolysates enhance facial skin moisture and elasticity and reduce facial ageing signs in a randomised double-blind placebo-controlled clinical study	Randomized, double-blind, placebo-controlled trial	Before vs after intervention	8 weeks	Inoue N, Sugihara F, Wang X. Ingestion of bioactive collagen hydrolysates enhance facial skin moisture and elasticity and reduce facial ageing signs in a randomised double-blind placebo-controlled clinical study. J Sci Food Agric. 2016;96(12):4077-4081. doi:10.1002/jsfa.7606	China	Asians (Chinese)	Females	35 - 55 years old	42.31±4.92	26	0	85	Collagen	Collagen hydrolysate	2g/kg of collagen hydrolysate	Hydration / Moisture	Hydration	The change of the dielectric constant measured by an electrical capacitance method	Cheek	Corneometer by experts	Measurements were taken at three points: at baseline prior to regular ingestion (baseline), and after 4 weeks and 8 weeks of ingestion. The subjects washed off their make up by conventional methods, and were acclimatised for 30 min in the waiting lounge at a constant temperature of 20±2 degree Celsius and humidity of 50±5% before facial skin evaluation. Three measurements were taken and averaged.
Inoue et al., 2016	Ingestion of bioactive collagen hydrolysates enhance facial skin moisture and elasticity and reduce facial ageing signs in a randomised double-blind placebo-controlled clinical study	Randomized, double-blind, placebo-controlled trial	Before vs after intervention	8 weeks	Inoue N, Sugihara F, Wang X. Ingestion of bioactive collagen hydrolysates enhance facial skin moisture and elasticity and reduce facial ageing signs in a randomised double-blind placebo-controlled clinical study. J Sci Food Agric. 2016;96(12):4077-4081. doi:10.1002/jsfa.7606	China	Asians (Chinese)	Females	35 - 55 years old	42.31±4.92	26	0	85	Collagen	Collagen hydrolysate	2g/kg of collagen hydrolysate	Hydration / Moisture	Hydration	The change of the dielectric constant measured by an electrical capacitance method	Canthus	Corneometer by experts	Measurements were taken at three points: at baseline prior to regular ingestion (baseline), and after 4 weeks and 8 weeks of ingestion. The subjects washed off their make up by conventional methods, and were acclimatised for 30 min in the waiting lounge at a constant temperature of 20±2 degree Celsius and humidity of 50±5% before facial skin evaluation. Three measurements were taken and averaged.
Inoue et al., 2016	Ingestion of bioactive collagen hydrolysates enhance facial skin moisture and elasticity and reduce facial ageing signs in a randomised double-blind placebo-controlled clinical study	Randomized, double-blind, placebo-controlled trial	Before vs after intervention	8 weeks	Inoue N, Sugihara F, Wang X. Ingestion of bioactive collagen hydrolysates enhance facial skin moisture and elasticity and reduce facial ageing signs in a randomised double-blind placebo-controlled clinical study. J Sci Food Agric. 2016;96(12):4077-4081. doi:10.1002/jsfa.7606	China	Asians (Chinese)	Females	35 - 55 years old	42.31±4.92	26	0	85	Collagen	Collagen hydrolysate	2g/kg of collagen hydrolysate	Elasticity (R2)	Visco-elasticity (R2)	The return rate, Ua1/Uf1	Cheek	Cutometer by experts	Measurements were taken at three points: at baseline prior to regular ingestion (baseline), and after 4 weeks and 8 weeks of ingestion. The subjects washed off their make up by conventional methods, and were acclimatised for 30 min in the waiting lounge at a constant temperature of 20±2 degree Celsius and humidity of 50±5% before facial skin evaluation.
Inoue et al., 2016	Ingestion of bioactive collagen hydrolysates enhance facial skin moisture and elasticity and reduce facial ageing signs in a randomised double-blind placebo-controlled clinical study	Randomized, double-blind, placebo-controlled trial	Before vs after intervention	8 weeks	Inoue N, Sugihara F, Wang X. Ingestion of bioactive collagen hydrolysates enhance facial skin moisture and elasticity and reduce facial ageing signs in a randomised double-blind placebo-controlled clinical study. J Sci Food Agric. 2016;96(12):4077-4081. doi:10.1002/jsfa.7606	China	Asians (Chinese)	Females	35 - 55 years old	42.31±4.92	26	0	85	Collagen	Collagen hydrolysate	2g/kg of collagen hydrolysate	Elasticity (R2)	Visco-elasticity (R2)	The return rate, Ua1/Uf1	Canthus	Cutometer by experts	Measurements were taken at three points: at baseline prior to regular ingestion (baseline), and after 4 weeks and 8 weeks of ingestion. The subjects washed off their make up by conventional methods, and were acclimatised for 30 min in the waiting lounge at a constant temperature of 20±2 degree Celsius and humidity of 50±5% before facial skin evaluation.
Inoue et al., 2016	Ingestion of bioactive collagen hydrolysates enhance facial skin moisture and elasticity and reduce facial ageing signs in a randomised double-blind placebo-controlled clinical study	Randomized, double-blind, placebo-controlled trial	Before vs after intervention	8 weeks	Inoue N, Sugihara F, Wang X. Ingestion of bioactive collagen hydrolysates enhance facial skin moisture and elasticity and reduce facial ageing signs in a randomised double-blind placebo-controlled clinical study. J Sci Food Agric. 2016;96(12):4077-4081. doi:10.1002/jsfa.7606	China	Asians (Chinese)	Females	35 - 55 years old	42.31±4.92	26	0	85	Collagen	Collagen hydrolysate	2g/kg of collagen hydrolysate	Facial wrinkles (Number of wrinkles)	Wrinkling	Number of wrinkles	Cheek to Canthus	3D imaging system by experts	Measurements were taken at three points: at baseline prior to regular ingestion (baseline), and after 4 weeks and 8 weeks of ingestion. The subjects washed off their make up by conventional methods, and were acclimatised for 30 min in the waiting lounge at a constant temperature of 20±2 degree Celsius and humidity of 50±5% before facial skin evaluation.
Inoue et al., 2016	Ingestion of bioactive collagen hydrolysates enhance facial skin moisture and elasticity and reduce facial ageing signs in a randomised double-blind placebo-controlled clinical study	Randomized, double-blind, placebo-controlled trial	Before vs after intervention	8 weeks	Inoue N, Sugihara F, Wang X. Ingestion of bioactive collagen hydrolysates enhance facial skin moisture and elasticity and reduce facial ageing signs in a randomised double-blind placebo-controlled clinical study. J Sci Food Agric. 2016;96(12):4077-4081. doi:10.1002/jsfa.7606	China	Asians (Chinese)	Females	35 - 55 years old	42.31±4.92	26	0	85	Collagen	Collagen hydrolysate	2g/kg of collagen hydrolysate	Facial wrinkles (Roughness)	Wrinkling	Defined as roughness of wrinkles	Cheek to Canthus	3D imaging system by experts	Measurements were taken at three points: at baseline prior to regular ingestion (baseline), and after 4 weeks and 8 weeks of ingestion. The subjects washed off their make up by conventional methods, and were acclimatised for 30 min in the waiting lounge at a constant temperature of 20±2 degree Celsius and humidity of 50±5% before facial skin evaluation.
Inoue et al., 2016	Ingestion of bioactive collagen hydrolysates enhance facial skin moisture and elasticity and reduce facial ageing signs in a randomised double-blind placebo-controlled clinical study	Randomized, double-blind, placebo-controlled trial	Before vs after intervention	8 weeks	Inoue N, Sugihara F, Wang X. Ingestion of bioactive collagen hydrolysates enhance facial skin moisture and elasticity and reduce facial ageing signs in a randomised double-blind placebo-controlled clinical study. J Sci Food Agric. 2016;96(12):4077-4081. doi:10.1002/jsfa.7606	China	Asians (Chinese)	Females	35 - 55 years old	42.31±4.92	26	0	85	Collagen	Collagen hydrolysate	2g/kg of collagen hydrolysate	Facial wrinkles (Depth)	Wrinkling	Wrinkle depth	Cheek to Canthus	3D imaging system by experts	Measurements were taken at three points: at baseline prior to regular ingestion (baseline), and after 4 weeks and 8 weeks of ingestion. The subjects washed off their make up by conventional methods, and were acclimatised for 30 min in the waiting lounge at a constant temperature of 20±2 degree Celsius and humidity of 50±5% before facial skin evaluation.
Ito et al., 2018	The protective role of astaxanthin for UV-induced skin deterioration in healthy people—a randomized, double-blind, placebo-controlled trial	Randomized, double-blind, placebo-controlled trial	Intervention vs non-interventional controls	10 weeks	Ito N, Seki S, Ueda F. The protective role of astaxanthin for UV-induced skin deterioration in healthy people—a randomized, double-blind, placebo-controlled trial. Nutrients. 2018;10(7):4-6. doi:10.3390/nu10070817	Japan	Asians (Japanese)	Both females & males	30 - 59 years old	43.3 +/- 6.6	10	1	23	Carotenoids	Astaxanthin	4 mg of astaxanthin	Minimal erythema dose (MED)	Redness	Back	Visual assessment on subjects directly by experts	Measurements were taken before treatment at Wk 0, Wk 8 and Wk 16 of the study
Ito et al., 2018	The protective role of astaxanthin for UV-induced skin deterioration in healthy people—a randomized, double-blind, placebo-controlled trial	Randomized, double-blind, placebo-controlled trial	Intervention vs non-interventional controls	10 weeks	Ito N, Seki S, Ueda F. The protective role of astaxanthin for UV-induced skin deterioration in healthy people—a randomized, double-blind, placebo-controlled trial. Nutrients. 2018;10(7):4-6. doi:10.3390/nu10070817	Japan	Asians (Japanese)	Both females & males	30 - 59 years old	43.3 +/- 6.6	10	1	23	Carotenoids	Astaxanthin	4 mg of astaxanthin	Hydration / Moisture	Hydration	Cheeks	Skin hygrometer	Measurements were taken before treatment at Wk 0, Wk 8 and Wk 16 of the study
Ito et al., 2018	The protective role of astaxanthin for UV-induced skin deterioration in healthy people—a randomized, double-blind, placebo-controlled trial	Randomized, double-blind, placebo-controlled trial	Before vs after intervention	10 weeks	Ito N, Seki S, Ueda F. The protective role of astaxanthin for UV-induced skin deterioration in healthy people—a randomized, double-blind, placebo-controlled trial. Nutrients. 2018;10(7):4-6. doi:10.3390/nu10070817	Japan	Asians (Japanese)	Both females & males	30 - 59 years old	43.3 +/- 6.6	10	1	23	Carotenoids	Astaxanthin	Identical placebo (No wheat extract)	Minimal erythema dose (MED)	Redness	Back	Visual assessment on subjects directly by experts	Measurements were taken before treatment at Wk 0, Wk 8 and Wk 16 of the study
Ito et al., 2018	The protective role of astaxanthin for UV-induced skin deterioration in healthy people—a randomized, double-blind, placebo-controlled trial	Randomized, double-blind, placebo-controlled trial	Before vs after intervention	10 weeks	Ito N, Seki S, Ueda F. The protective role of astaxanthin for UV-induced skin deterioration in healthy people—a randomized, double-blind, placebo-controlled trial. Nutrients. 2018;10(7):4-6. doi:10.3390/nu10070817	Japan	Asians (Japanese)	Both females & males	30 - 59 years old	43.3 +/- 6.6	10	1	23	Carotenoids	Astaxanthin	Identical placebo (No wheat extract)	Hydration / Moisture	Hydration	Cheeks	Skin hygrometer	Measurements were taken before treatment at Wk 0, Wk 8 and Wk 16 of the study
Ito et al., 2018	The protective role of astaxanthin for UV-induced skin deterioration in healthy people—a randomized, double-blind, placebo-controlled trial	Randomized, double-blind, placebo-controlled trial	Before vs after intervention	10 weeks	Ito N, Seki S, Ueda F. The protective role of astaxanthin for UV-induced skin deterioration in healthy people—a randomized, double-blind, placebo-controlled trial. Nutrients. 2018;10(7):4-6. doi:10.3390/nu10070817	Japan	Asians (Japanese)	Both females & males	30 - 59 years old	43.3 +/- 6.6	10	1	23	Carotenoids	Astaxanthin	4 mg of astaxanthin	Minimal erythema dose (MED)	Redness	Back	Visual assessment on subjects directly by experts	Measurements were taken before treatment at Wk 0, Wk 8 and Wk 16 of the study
Ito et al., 2018	The protective role of astaxanthin for UV-induced skin deterioration in healthy people—a randomized, double-blind, placebo-controlled trial	Randomized, double-blind, placebo-controlled trial	Before vs after intervention	10 weeks	Ito N, Seki S, Ueda F. The protective role of astaxanthin for UV-induced skin deterioration in healthy people—a randomized, double-blind, placebo-controlled trial. Nutrients. 2018;10(7):4-6. doi:10.3390/nu10070817	Japan	Asians (Japanese)	Both females & males	30 - 59 years old	43.3 +/- 6.6	10	1	23	Carotenoids	Astaxanthin	4 mg of astaxanthin	Hydration / Moisture	Hydration	Cheeks	Skin hygrometer	Measurements were taken before treatment at Wk 0, Wk 8 and Wk 16 of the study
Jung et al., 2021	Oral intake of enzymatically decomposed AP collagen peptides improves skin moisture and ceramide and natural moisturizing factor contents in the stratum corneum	Randomized, double-blind, placebo-controlled trial	Intervention vs non-interventional controls	12 weeks	Jung K, Kim SH, Joo KM, et al. Oral intake of enzymatically decomposed AP collagen peptides improves skin moisture and ceramide and natural moisturizing factor contents in the stratum corneum. Nutrients. 2021;13(12). doi:10.3390/nu13124372	Korea	Asians (Koreans)	Both females & males	35–60 years	48.40 ± 5.41	14	11	50	Collagen	Collagen peptides	1000mg of enzymatically decomposed AP collagen peptides	Hydration / Moisture	Hydration	Skin tissue dielectric constant, expressed % skin water content on a scale from 0% to 100%. An increase in the measured value indicates an improvement in skin moisture.	Anterior forearm 10 cm distal to the wrist	MoistureMeter	Measurements were taken at baseline and Wk 12 of the study. The skin condition was evaluated after washing and stabilization of the skin in a room with controlled temperature (22 ± 2 degree Celsius) and humidity (50% ± 10%) for 30 min. Skin gloss was measured three times, and the average values were used for analysis. Measurements were performed three times at each visit, and the average values w…
Jung et al., 2021	Oral intake of enzymatically decomposed AP collagen peptides improves skin moisture and ceramide and natural moisturizing factor contents in the stratum corneum	Randomized, double-blind, placebo-controlled trial	Before vs after intervention	12 weeks	Jung K, Kim SH, Joo KM, et al. Oral intake of enzymatically decomposed AP collagen peptides improves skin moisture and ceramide and natural moisturizing factor contents in the stratum corneum. Nutrients. 2021;13(12). doi:10.3390/nu13124372	Korea	Asians (Koreans)	Both females & males	35–60 years	47.80 ± 5.82	14	11	50	Collagen	Collagen peptides	Identical placebo supplement (No AP collagen peptides)	Hydration / Moisture	Hydration	Skin tissue dielectric constant, expressed % skin water content on a scale from 0% to 100%. An increase in the measured value indicates an improvement in skin moisture.	Anterior forearm 10 cm distal to the wrist	MoistureMeter	Measurements were taken at baseline and Wk 12 of the study. The skin condition was evaluated after washing and stabilization of the skin in a room with controlled temperature (22 ± 2 degree Celsius) and humidity (50% ± 10%) for 30 min. Skin gloss was measured three times, and the average values were used for analysis. Measurements were performed three times at each visit, and the average values w…
Jung et al., 2021	Oral intake of enzymatically decomposed AP collagen peptides improves skin moisture and ceramide and natural moisturizing factor contents in the stratum corneum	Randomized, double-blind, placebo-controlled trial	Intervention vs non-interventional controls	12 weeks	Jung K, Kim SH, Joo KM, et al. Oral intake of enzymatically decomposed AP collagen peptides improves skin moisture and ceramide and natural moisturizing factor contents in the stratum corneum. Nutrients. 2021;13(12). doi:10.3390/nu13124372	Korea	Asians (Koreans)	Both females & males	35–60 years	48.40 ± 5.41	14	11	50	Collagen	Collagen peptides	1000mg of enzymatically decomposed AP collagen peptides	Transepidermal water loss (TEWL)	Skin barrier	Expressed as g/m2/h. A decrease in the measured value indicates an improvement in TEWL.	Anterior forearm 10 cm distal to the wrist	Vapometer	Measurements were taken at baseline and Wk 12 of the study. The skin condition was evaluated after washing and stabilization of the skin in a room with controlled temperature (22 ± 2 degree Celsius) and humidity (50% ± 10%) for 30 min. Skin gloss was measured three times, and the average values were used for analysis. Measurements were performed three times at each visit, and the average values w…
Jung et al., 2021	Oral intake of enzymatically decomposed AP collagen peptides improves skin moisture and ceramide and natural moisturizing factor contents in the stratum corneum	Randomized, double-blind, placebo-controlled trial	Intervention vs non-interventional controls	12 weeks	Jung K, Kim SH, Joo KM, et al. Oral intake of enzymatically decomposed AP collagen peptides improves skin moisture and ceramide and natural moisturizing factor contents in the stratum corneum. Nutrients. 2021;13(12). doi:10.3390/nu13124372	Korea	Asians (Koreans)	Both females & males	35–60 years	48.40 ± 5.41	14	11	50	Collagen	Collagen peptides	1000mg of enzymatically decomposed AP collagen peptides	Facial wrinkles (Roughness)	Wrinkling	Defined as roughness of wrinkles	Cheek(at the point where a vertical line from the pupil and a horizontal line from the base of the nose meet)	3D imaging system by experts	Measurements were taken at baseline and Wk 12 of the study. The skin condition was evaluated after washing and stabilization of the skin in a room with controlled temperature (22 ± 2 degree Celsius) and humidity (50% ± 10%) for 30 min.
Jung et al., 2021	Oral intake of enzymatically decomposed AP collagen peptides improves skin moisture and ceramide and natural moisturizing factor contents in the stratum corneum	Randomized, double-blind, placebo-controlled trial	Before vs after intervention	12 weeks	Jung K, Kim SH, Joo KM, et al. Oral intake of enzymatically decomposed AP collagen peptides improves skin moisture and ceramide and natural moisturizing factor contents in the stratum corneum. Nutrients. 2021;13(12). doi:10.3390/nu13124372	Korea	Asians (Koreans)	Both females & males	35–60 years	47.80 ± 5.82	14	11	50	Collagen	Collagen peptides	Identical placebo supplement (No AP collagen peptides)	Facial wrinkles (Roughness)	Wrinkling	Defined as roughness of wrinkles	Cheek(at the point where a vertical line from the pupil and a horizontal line from the base of the nose meet)	3D imaging system by experts	Measurements were taken at baseline and Wk 12 of the study. The skin condition was evaluated after washing and stabilization of the skin in a room with controlled temperature (22 ± 2 degree Celsius) and humidity (50% ± 10%) for 30 min.
[truncated: 478 more rows]
